# Supplementary material for: Genome-wide identification of the BASS gene family in four Gossypium species and functional characterization of GhBASSs against salt stress
Source: Sci Rep. 2021 May 31;11:11342. doi: 10.1038/s41598-021-90740-3 (PMC8166867; doi:10.1038/s41598-021-90740-3)
Supplement: Supplementary file 2 — Supplementary Information 2. [file 41598_2021_90740_MOESM2_ESM.xlsx]

## Sheet: Sheet1
Table S1. Characteristics of putative BASS genes from four cotton species. BASS family genes were identified from four cotton genomes using the HMMER software version 3.0. BASS, bile acid sodium symporter; Ga, Gossypium arboreum; Gr, Gossypium raimondii; Gb, Gossypium barbadense; Gh, Gossypium hirsutum; AA, amino acids; CDS, coding sequence; *, pseudogenes.
	Gene Name	Gene ID	Coordinate	Gene Length	CDS	AA	Exon	Transmembrane region
Gossypium arboreum	GaBASS1-1	Cotton_A_25338	AA07: 93472010…93474430 +	2420	1212	403	7	10
	GaBASS1-2	Cotton_A_26041	AA12: 121943193…121944861 +	1668	783	260	5	7
	GaBASS2-1	Cotton_A_20435	AA08: 78899369…78903181 -	3812	1254	417	13	10
	GaBASS2-2	Cotton_A_03100	AA13: 82738501…82743178 +	4677	1251	416	13	10
	GaBASS3-1	Cotton_A_15215	AA01: 128242749…128245983 +	3234	1305	434	5	10
	GaBASS3-2	Cotton_A_03247	AA03: 27356636…27359507 -	2871	1248	415	5	10
	gabass3-2a*	Cotton_A_03245	AA03: 27324813…27329152 -	4339	540	179	3	4
	gabass3-2b*	Cotton_A_03243	AA03: 27313725…27314180 -	455	339	112	2	4
	GaBASS4	\	Scaffold2621: 42711…66814 -	24103	1224	407	14	10
	GaBASS5	Cotton_A_07078	AA06: 74981927…74984601 -	2674	1308	435	9	10
Gossypium raimondii	GrBASS1-1	Gorai.002G045800.1	DD02: 3816743…3819556 -	2813	1212	403	7	10
	GrBASS1-2	Gorai.012G169500.1	DD12: 33976519…33978953 -	2434	1218	405	7	10
	grbass1-2*	Gorai.012G168600.1	DD12: 33881190…33882278 -	965	312	103	3	3
	GrBASS2-1	Gorai.010G067700.1	DD10: 8783351…8787641 +	4290	1254	417	13	10
	GrBASS2-2	Gorai.013G231400.1	DD13: 54983262…54988024 -	4762	1332	443	13	10
	GrBASS3-1	Gorai.001G228400.1	DD01: 46480755…46484530 +	1278	425	425	5	10
	GrBASS3-2a	Gorai.004G059600.1	DD04: 5786233…5789721 -	3488	1248	415	5	10
	GrBASS3-2b	Gorai.004G059400.1	DD04: 5751294…5754644 -	3350	1236	411	5	10
	GrBASS4	Gorai.008G099000.1	DD08: 28310229…28330759 +	20530	1224	407	14	10
	GrBASS5a	Gorai.008G241200.1	DD08: 52739716…52742802 -	3086	1233	410	8	10
	GrBASS5b	Gorai.011G136100.1	DD11: 20738807…20742014 -	3207	1206	401	8	10
	GrBASS5c	Gorai.003G059400.1	DD03: 10283519…10286466 -	2947	1008	335	8	8
Gossypium barbadense	GbBASS1-1A	GOBAR_AA27322	At01: 4600283…4602708 -	2425	1212	403	7	10
	gbbass1-1A*	GOBAR_AA27321	At01: 4597765…4598584 -	819	522	173	3	5
	GbBASS1-1D	GOBAR_DD11480	Dt01: 3655786…3658211 +	2425	1236	411	7	10
	GbBASS1-2A	GOBAR_AA06322	At04: 58979100…58984268 -	5168	1587	528	9	10
	GbBASS1-2D	GOBAR_DD37643	Dt04: 47647909…47649054 -	1145	735	244	5	6
	gbbass1-2D*	GOBAR_DD33853	Dt04: 47973990…47975424 -	1434	582	193	5	5
	GbBASS2-1A	GOBAR_AA00062	At06: 12834018…12839074 +	5056	1254	417	13	10
	GbBASS2-1D	GOBAR_DD09546	Dt06: 9649301…9653128 +	3827	1254	417	13	10
	GbBASS2-2A	GOBAR_AA05834	At13: 104039478…104039480-	4679	1251	416	13	10
	GbBASS2-2D	GOBAR_DD22451	Dt13: 56239584…56244283 +	4699	1275	424	14	10
	GbBASS3-1A	GOBAR_AA01976	At07: 87375132…87378356 +	3224	1305	434	5	10
	GbBASS3-1D	GOBAR_DD22389	Dt07: 50073715…50077872 +	4157	1410	469	6	10
	GbBASS3-2A	GOBAR_AA26078	At08: 6554204…6559561 -	5357	765	254	4	8
	gbbass3-2A*	GOBAR_AA26076	At08: 6542938…6543589 -	651	441	146	3	5
	GbBASS3-2Da	GOBAR_DD02252	Dt08: 6151808…6154671-	2863	1239	412	5	10
	GbBASS3-2Db	GOBAR_DD37325	Dt02: 36780966…36783829 -	2863	1239	412	5	10
	GbBASS4A	GOBAR_AA02285	At12: 36383166…36402736 +	19570	1191	396	13	10
	GbBASS4D	GOBAR_DD30526	Dt12: 27327011…27345006 +	17995	1131	376	11	8
	GbBASS5A	GOBAR_AA03958	At12: 80640722…80643401 +	2679	1344	447	9	10
	GbBASS5Da	GOBAR_DD30962	Dt12: 52957576…52960858 +	3282	1233	410	8	10
	GbBASS5Db	GOBAR_DD00062	Dt10: 22084926…22087170 -	2244	1182	393	7	10
Gossypium hirsutum	GhBASS1-1A	Gh_A01G0308	At01: 4029556…4035035 -	5479	945	314	9	8
	GhBASS1-1D	Gh_D01G0342	Dt01: 3713612…3716034 -	2422	1203	400	6	10
	GhBASS1-2A	Gh_A04G1146	At04: 61734341…61739690 -	5349	1218	405	7	10
	GhBASS1-2D	Gh_D04G1759	Dt04: 49841451…49849537 -	8086	1140	379	5	10
	GhBASS2-1A	Gh_A06G0507	At06: 10259748…10263572 +	3824	1332	443	12	10
	GhBASS2-1D	Gh_D06G0564	Dt06: 8853217…8857042 +	3825	1257	418	13	10
	GhBASS2-2A	Gh_A13G1752	At13: 76390663…76395343 -	4680	1251	416	13	10
	GhBASS2-2D	Gh_D13G2100	Dt13: 56468734…56473336 -	4602	1122	373	12	10
	GhBASS3-1A	Gh_A07G1785	At07: 72610458…72613682 +	3224	1305	434	5	10
	GhBASS3-1D	Gh_D07G1990	Dt07: 49517367…49520454 +	3087	1278	425	5	10
	GhBASS3-2A	\	At08: 5886270…5889135 -	2865	1047	348	5	10
	GhBASS3-2D	Gh_D08G0528	Dt08: 5919667…5922528 -	2861	1209	402	5	10
	GhBASS4A	Gh_A12G2554	Scaffold3185_A12: 267503…291624 -	24121	1218	405	14	10
	GhBASS4D	Gh_D12G0875	Dt12: 29013596…29027602 +	14006	1035	344	13	8
	GhBASS5A	Gh_A12G2036	At12: 83269622…83272270 -	2648	1233	410	8	10
	GhBASS5D	Gh_D12G2214	Dt12: 55286323...55288876 -	2553	1233	410	8	10
