# Supplementary material for: Genome-wide identification of the BASS gene family in four Gossypium species and functional characterization of GhBASSs against salt stress
Source: Sci Rep. 2021 May 31;11:11342. doi: 10.1038/s41598-021-90740-3 (PMC8166867; doi:10.1038/s41598-021-90740-3)
Supplement: Supplementary file 3 — Supplementary Information 3. [file 41598_2021_90740_MOESM3_ESM.xlsx]

## Sheet: Sheet1
Table S2. Putative BASS family proteins identified in 34 selected species.
No.	Gene ID	Gene name	Protein sequences	Species
1	Gh_A01G0308	GhBASS1-1A	MVFLVKFTNLYPENCLLQQLSVDLSSMRPSNSSSFNLTLRSQSHKQLPNIPINSLTSNRFQIYCGISSNSYNANNKKSVRDWIEWVGEVISTAFPLWVSLGCLLGLFKPSSFTWVTPSWTIFGLTLTMLGMGMTLTLDDLRGALAMPKELISGFVLQYSVMPLSGYFVSKLLNLPSHYAAGLILVGCCPGGTASNIVTYLARGNVALSVLMTAASTLSAVIMTPSLTSMLAGQYVPVDAAALLISTLQLDVASSRTISIEVGMQNSVLGVYLATQHFQNPLTAVPCAVSSVCHSIFGSLLAGIWRRDVPKQNQE	Gossypium hirsutum
2	Gh_A04G1146	GhBASS1-2A	MSFTLTHRLCLSPPQRTHLRFTFKPHTSKPIVSSPSKLSYLPIVSSLSHNSEHLSVTQAKPRWENMLSTAASFYPLYVTVGGIVACFKPSAFAWFVERGPSSYSFSLGLIMLAMGLTLELKDLLNLFTQRPLSILFGCVAQYTIMPTFAMVISKTLGLSPSLSVGLILLGCCPGGAASTVVTFIARGDVSLSTVMTVCTTLGAVILTPLLTVILAGTYVPVDAIGLSISTLQVVVAPVLLGSYLQSTFPLVVKMITPFAPLFAVLLSSLLACSIFSGNVVRFKSSIVNASLASDASLVSRLQSLLSGDLGAVILSVMLLHFIGFFVGYISAAICRFREAERRAISIEVGMQNSSLGVVLATTHFSSPVVALPPAMSAVIMNIMGSSLGFFWRQISGSKQ…	Gossypium hirsutum
3	Gh_A06G0507	GhBASS2-1A	MATLSRFVAKECNFHKHHAVCRTSSSLIPSRTLRRAHLGIIFDDCFLGCLLLLVYHIFLYESADVRAGISLPENGKGFAIQRKPSGPLVSLAAPASITPASRWDPKVICNAAANVSGDIPTPSGMSKYERIIETLTTLFPVWVILGTIIGIYKPAAVTWLETDLFTVGLGFLMLSMGLTLTFEDFRRCLRNPWTVGVGFLAQYLIKPFLGFVIAMTLKLSAPLATGLILVSCCPGGQASNVATYISKGNVALSVLMTTCSTIGAIVMTPLLTKLLAGQLVPVDAAGLAVSTFQVVLVPTVVGVLSNEFFPKFTSKIISVTPLIGVILTTLLCASPIGQVSDVLKAQGAQLILPVALLHAAAFALGYWVSKLSFGESTSRTISIECGMQSSALGFLLAQK…	Gossypium hirsutum
4	Gh_A13G1752	GhBASS2-2A	MAALSRFVVKDTNLHAYEAVIRRRPWSLIPGRRILSAQLDVRAGISLYGNGWSMQSKPNSPLAALLAPSSIILDSRNSKVKCKAAANVSGDSPTPKGMNQYERIIETLTTLFPVWVTLGAIVGIYKPAAVTWLETDLFTLGLGFLMLSMGLTLTFEDFRRCLRNPWTLGVGFLAQYLIKPMLGFAIATTLKLSAPLATGLILVSCCPGGQASNVATYISKGNVALSVLMTTCSTVGAIVMTPLLTKLLAGQLVPVKAVDLALSTFQVVLVPTVIGVLANEYFPKFTSKIISVTPLIGVVLTTLLCASPIGLVSEVLKTQGAQLIFPVALLHAAAFAIGYWVSKISFGESTSRTISIECVMQSSALGFLLAKKHFTNPLVMVPSAVSVVFMALGGSGLAV…	Gossypium hirsutum
5	Gh_A07G1785	GhBASS3-1A	MISLTPYLSLPTTSAYTSKAKKLSISPKPATSPVCCFYSRYGLKLSGRKGYCEITKSTRGGLFVFACSTTPYVRRVGSRRLSFGSNAGGGATQVSKKVDLSQVLSAMLPFVVAITAVAALVQPSTFTWVSKDLYAPALGGIMLSIGIRLSFDDLTLAFKRPLPLSVGFIAQYLLKPALGVLVAKAFCLSPTFYAGFILTSCVAGAQLSSYASFLSKGDVAVSILLTSFTTIASVIVTPLLTGLLIGSVVPVDAVAMSKSILQVVLVPITIGLVLNTYAKPVVTILQPVMPFVAMICTSLCIGSPLALNRSQILSKEGLQLVLPVLTFHAVAFAVGYWISKVPAFRQREEVSRTVSLCTGMQSSTMAGLLATQFLGSSSQAVPSACSVVAMAIMGLSLAS…	Gossypium hirsutum
6	/	GhBASS3-2A	MTSITPFLSLAVPTGKQLSICSKQVTPCCYSRIGSIPCGRNGCVDVGSKGNGRRLLVFACSTTPYVRGIGSQRVSIGNKTDGGATKGDLSQALSAMLPFVVAATAVASLVQPSTFTWVSKELYAPALGGIMLSIGIKLSLDDFALAVKRPLPLSVGLIVQYMLKPGLGVLIAKAFGMSPMFYAGFILTSCVAGAQLSSYASFLSKGDVAVSILLTSFTTIASVLLTPLLTCLLIGSVVPVDAVMMSKSILQPSCTESESNSIKRWSPIGSSDFGVSRCGIRYRILDIEDSFFQKLLENCFNHVQRITGYRYGDTILLCAGKEKKFAEQYRYAVECKARQWQGFWQSSS	Gossypium hirsutum
7	Gh_A12G2554	GhBASS4A	MAGTIQSLILTPPSIVTSPFPCRKTCCLFSRSLRINPPRRSISTLIISCKPSDEIHGSDLANGLNWTKTLMNFASNNFLPLALTSGVAFGLVNPTLGCLADKCNLSKFSTFGIFVVSGLTLRSDAIGAAVKAWPVGLFGLCSILFFTPYFSRIILLIPLQPQEFVTGLAIFSCMPTTLSSAVALTQLAGGNSALALAMTVLSNLLGILIIPFSISKFIAVGVGVYVPTAQLLKSLVLTLLVPLILGKVLRESSRGLANFVDHNRKLFSKINAVFLSLVPWMQVSRSRSLLMMVKPAAFIVAIGMGMLLHLGLLAFNALAIRSLSAISGGHKSIFSKKENAQAALLVASQKTLPVMVAVVQQLGSAFGESGLLVLPCVAAHLIQIVLDSFLANFWLRKEL…	Gossypium hirsutum
8	Gh_A12G2036	GhBASS5A	MSSTTGQFLIQRPRFNHVFLQNNSFHIPKRVQFSVLPQSSYIPVPLSSFSQFRGSKFLECKCASEKVSESFERDPGQEFEPEPNQIVKQKKASIVDILKQSNSILPHVVLASTIMALVYPPSFTWFTSRYYAPALGFLMFAVGVNSSEKDFIEAFKRPDAIFTGYVGQFVVKPLLGYIFGIIAVTVFGLPTPLAAGIMLVSCVSGAQLSNYATFLTDPPLAPLSIVMTSLSTATAVFVTPMLSLLLIGKRLPVDVVGMVSSILQIVIAPITAGLLLNRLFPRLCEAMRPFLPPLSVLDTACCVGAPLAININSVLSPFGLTVSLLIVAFHLSAFIAGYFLSGSLFHKAPDVKALQRTLSFETGMQSSLLALALANRFFQDPLVSVPPAISTVIMSLMGF…	Gossypium hirsutum
9	Gh_D01G0342	GhBASS1-1D	MQSSLPCPHATTTYFKSLEKPRPRYLSYPNLLLSFPRPSNSSSFGLTLRSQSHKQLPNRPINSLTSNRFQIHCGISSNSYNANNKKSVRDWIEWVGEVISTAFPLWVSLGCLLGLFKPSSFSWVTPRWSIFGLTLTMLGMGMTLTLDDLRGALAMPKELISGFVLQYSVMPLSGYFVSKLLNLPSHYAAGLILVGCCPGGKLIVTLCKGNVALSVLMTAASTLSAVIMTPSLTSMLAGKYVPVDAAALLNSTLQVVLLPVLGGAFLNQYFHGFVKFVSPLMPSIAVGTVGVLCGNAIAESSSAILASGLQVVLASSLLHASGFFFGYVLSRMLRLDVASSRTISIEVGMQNSVLGVFLATHHFQNPLTAVPCAVSSVCHSIFGSILAGIWRRDVPKQNQE	Gossypium hirsutum
10	Gh_D04G1759	GhBASS1-2D	MSFTLTHRLFLSPPQRTHLRFTFKPHTLKPIVSSPSKPSYRPIVSSLSHNSEHLSVTQAKPRWENMLSTAASLYPLYVTVGGVVACFKPSAFAWFVERGPSSYSFSLGLIMLAMGLTLELKDLLNLFTQRPLSILFGCVAQYTIMPTFAMVISKTLGLSPSLSVGLILLGCCRGDAAWRDVSLSTVMTVCTTLGAVILTPLLTMVRAGTYVPVDAIGLSVSTLQVDVVVPHAIFDMSRCGRGSGFARFLPTKNISFGGENDYTICSFIGRFTFIATCMQVIRSSTFIYWILTGFSFYLPFIIPSNFWFLGFLASVFSGNVVRFKSSIVNASLASNASLRRPRCRNTFRDVATFYGFLCRVRITNLLLVFITLGTNFQRN	Gossypium hirsutum
11	Gh_D06G0564	GhBASS2-1D	MATLSRFVVKDCNFHKHHAVCRTSSSLVPSRTLRRAHLDVRAGISLPENGKGFAIQRKPSGPLVSLAAPASITPASRWGPQVICNAAANVSGDIPTPSGMSKYERIIETLTTLFPVWVILGTIIGIYKPAAVTWLETDLFTVGLGFLMLSMGLTLTFEDFRRCLRNPWTVGVGFLAQYLIKPFLGFVIAMTLKLSAPLATGLILVSCCPGGQASNVATYISKGNVALSVLMTTCSTIGAIVMTPLLTKLLAGQLVPVDAAGLAISTFQVVLVPTVVGVLSNEFFPKFTSKIISVTPLIGVILTTLLCASPIGQVSDVLKAQGAQLILPVALLHAAAFALGYWVSKLSFGESTSRTISIECGMQSSALGFLLAQKHFTNPLVAVPSAVSVVCMALGGSGL…	Gossypium hirsutum
12	Gh_D13G2100	GhBASS2-2D	MQSKPNSPLAALLAPSSIILDSGSFLSTRNSKVKCKAAANVSGDSPTPKGMNQYERIIETSTTLFPVWVTLGAIVGIYKPAAVTWLETDLFTLGLGFLMLSMGLTLTFEDFRRCLRNPWTVGVGFLAQYLIKPMLGFAIATTLKLSAPLATGLILVSCCPGGQASNVATYISKGNVALSVLMTTCSTIGAIVMTPLLTKLLAGQLVPVKAVDLALSTFQVVLVPTVIGVLANEYFPKFTSKIISVTPLIGVVLTTLLCASPIGLVSEVLKTQGAQLIFPVALLHAAAFAIGYWVSKISFGESTSRTISIECGMQSSALGFLLAKKHFTNPLVXFDWEFSSSNLRSQASLGGSGLAVFWRNRPIPLDDKDDFKE	Gossypium hirsutum
13	Gh_D07G1990	GhBASS3-1D	MISLTPYLSLPTTSAFTSKAKKLSISPKPATSPVCCSYSRYGLKLSGRKGYCEITKSTRGGLFVFACSTTPYVRRVGSRRLSFGSNAGGGATQVSKKVDLSQVLSAMLPFVVAITAVAALVQPSTFTWVSKDLYAPALGGIMLSIGIRLSFDDFTLAFKRPLPLSVGFIAQYLLKPALGVLVAKAFCLSPTFYAGFILTSCVAGAQLSSYASFLSKGDVAVSILLTSFTTIASVIVTPLLTGLLIGSVVPVDAVAMSKSILQVVLVPITIGLVLNTYAKPVVTILQPVMPFVAMICTSLCIGSPLALNRSQILSKEGLQLVLPVLTFHAVAFAVGYWISKVPAFRQREEVSRTVSLCTGMQSSTMAGLLATQFLGSSSQAVPPACSVVAMAIMGLSLAS…	Gossypium hirsutum
14	Gh_D08G0528	GhBASS3-2D	MTSITPFLSLAVSTRKQLSICSKQVTPCCYSRIGSIPCGRKGGVDVGRKGNGQRLLVFACSTTPYVRGIGSQRVSIGNKTDGGARKGDLSQALSAMLPFVVAATAVASLVQPSTFTWVSKELYAPALGGIMLSIGIKLSLDDFALAVKRPLPLSVGLIVQYMLKPGLGVLIAKAFGMSPMFYAGFILTSCVARAQLSSYASFLSKGDVAVSILLTSFTTIASVLLTPLLTGLLIGSVVPVDAVMMSKSILQVVLVPVALGLVLNTYAKPIVTILRPVMPFVAMICTSLCIGSPLALNQSQILSKDGLQLVLPVLAFHAVAFAMGYWILKIPAFSGMQSSTMAGLLAIQFLGGCSQAVPAACSVIAMAIMGLSLASFWGSGYRLRDLPSLLAPQTGPAVQ…	Gossypium hirsutum
15	Gh_D12G0875	GhBASS4D	MAGTIQSLILTPPSIVTSPFPCRKTCCLFSRSLRINPPRRSISTLIISRKPSDEIHGSDLANGLNWTKPLMNFASNNFLPLALTSGVAFGLVNPTLGCLADKCNLSKFSTFGIFVVSGLTLRSDAIGAAVKAWPVGLFGLCSILFFTPYFSRIILLIPLQPQEFVTGLAIFSCMPTTLSSAVALTQLAGGNSALALAMTVLSNLLGILIIPFSISKFIAVGVGVYVPTAQLLKSLVLTLLVPLILGKVLRESSRGLANFVDHNRRLFSKINAVFLSLVPWMQVSRSRSLLMMVKPAAFIVAIGMGMALFQTGTNLLHVSKIVLDSFLANFWLRKELSSNTAKVA	Gossypium hirsutum
16	Gh_D12G2214	GhBASS5D	MSSTTGQFLIQRPRFNHVFLQNNSFHIPKRVQFSVLPQCSYIPVPLSSVSQFRGSKFLECKCASEKVSESFERDPGQEFEPEPNQIVKQKKASVVDILKQSNSILPHVVLASTIMALVYPPSFTWFTSRYYAPALGFLMFAVGVNSSEKDFIEAFKRPDAIFTGYVGQFVVKPLLGYIFGIIAVTVFGLPTPLGAGIMLVSCVSGAQLSNYATFLTDPPLAPLSIVMTSLSTATAVFVTPMLSLLLIGKRLPVDVVGMVSSILQIVIAPITAGLLLNRLFPRLCEAMRPFLPPLSVLDTACCVGAPLAININSVLSPFGLTVSLLIVAFHLSAFIAGYFLSGSLFHKAPDVKALQRTLSFETGMQSSLLALALANRFFQDPLVSVPPAISTVIMSLMGF…	Gossypium hirsutum
17	GOBAR_AA27322	GbBASS1-1A	MQSSLPCPHATTTYFKSLEKPRPPYLSYPNLFLLFPRPSNSSSFNLTLRSQSHKQLPNIPINSLTSNRFQIYCGISSNSYNANNKKSVRDWIEWVGEVISTAFPLWVSLGCLLGLFKPSSFTWVTPSWTIFGLTLTMLGMGMTLTLDDLRGALAMPKELISGFVLQYSVMPLSGYFVSKLLNLPSHYAAGLILVGCCPGGTASNIVTYLARGNVALSVLMTAASTLSAVIMTPSLTSMLAGKYVPVDAAALLNSTLQVVLLPVLGGAFLNQYFHGFVKFVSPLMPSIAVGTVGVLCGNAIAESSSAILASGLQVVLASSLLHASGFFFGYVLSRMLRLDVASSRTISIEVGMQNSVLGVFLATHHFQNPLTAVPCAVSSVCHSIFGSILAGIWRRDVPK…	Gossypium barbadense
18	GOBAR_AA06322	GbBASS1-2A	MLSTAASFYPLYVTVGGIVACFKPSAFAWFVERGPSSYSFSLGLIMLAMGLTLELKDLLNLFTQRPLSILFGCVAQYTIMPTFAMVISKTLGLSPSLSVGLILLGCCPGGAASTVVTFIARGDVSLSTVMTVCTTLGAVILTPLLTVILAGTYVPVDAIGLSISTLQVDVALPHAIFYMSRCMPFSYVLSFDHVVVAPVLLGSYLQSTFPLVVKMITPFAPLFAVLLSSLLACSIFSGNVVRFKSSIVNASLASDASLVSRLQSLLSGDLGAVILSVMLLHFTGFFVGYISAAICRFREAERRAISIEVGMQNSSLGVVLATTHFTSPVVALPGAMSAGYLKPVLSVGWKKFVVANELKVGDRITMYKDEDGFSHYMVEMEKPPASNQHGTLIDSPALS…	Gossypium barbadense
19	GOBAR_AA00062	GbBASS2-1A	MATLSRFVAKECNFHKHHAVCRTSSSLIPSRTLRRAHLDVRAGISLPENGKGFAIQRKPSGPLVSLAAPASITPASRDPKVICNAAANVSGDIPTPSGMSKYERIIETLTTLFPVWVILGTIIGIYKPAAVTWLETDLFTVGLGFLMLSMGLTLTFEDFRRCLRNPWTVGVGFLAQYLIKPFLGFVIAMTLKLSAPLATGLILVSCCPGGQASNVATYISKGNVALSVLMTTCSTIGAIVMTPLLTKLLAGQLVPVDAAGLAVSTFQVVLVPTVVGVLSNEFFPKFTSKIISVTPLIGVILTTLLCASPIGQVSDVLKAQGAQLILPVALLHAAAFALGFWVSKLSFGESTSRTISIECGMQSSALGFLLAQKHFTNPLVAVPSAVSVVCMALGGSGLA…	Gossypium barbadense
20	GOBAR_AA05834	GbBASS2-2A	MAALSRFVVKDTNLHAYEAVIRRRPWSLIPGRRILSAQLDVRAGISLYGNGWSMQSKPNSPLAALLAPSSIILASRNSKVKCKAAANVSGDSPTPKGMNQYERIIETLTTLFPVWVTLGAIVGIYKPAAVTWLETDLFTLGLGFLMLSMGLTLTFEDFRRCLRNPWTLGVGFLAQYLIKPMLGFAIATTLKLSAPLATGLILVSCCPGGQASNVATYISKGNVALSVLMTTCSTVGAIVMTPLLTKLLAGQLVPVKAVDLALSTFQVVLVPTVIGVLANEYFPKFTSKIISVTPLIGVVLTTLLCASPIGLVSEVLKTQGAQLIFPVALLHAAAFAIGYWVSKISFGESTSRTISIECGMQSSALGFLLAKKHFTNPLVMVPSAVSVVFMALGGSGLAV…	Gossypium barbadense
21	GOBAR_AA01976	GbBASS3-1A	MISLTPYLSLPTTSAFTSKAKKLSISPKPATSPVCCFYSRYGLKLSGRKGYCEITKSTRGGLFVFACSTTPYVRRVGSRRLSFGSNAGGGATQVSKKVDLSQVLSAMLPFVVAITAVAALVQPSTFTWVSKDLYAPALGGIMLSIGIRLSFDDFTLAFKRPLPLSVGFIAQYLLKPALGVLVAKAFCLSPTFYAGFILTSCVAGAQLSSYASFLSEGDVAVSILLTSFTTIASVIVTPLLTGLLIGSVVPVDAVAMSKSILQVVLVPITIGLVLNTYAKPVVTILQPVMPFVAMICTSLCIGSPLALNRSQILSKEGLQLVLPVLTFHAVAFAVGYWISKVPAFRQREEVSRTVSLCTGMQSSTMAGLLATQFLGSSSQAVPSACSVVAMAIMGLSLAS…	Gossypium barbadense
22	GOBAR_AA26078	GbBASS3-2A	MLSIGIKLSLDDFALAVKRPLPLSVGLIVQYMLKSGFGVLIAKAFGMSPMFYASFILTSYVAGAKSSSYATFLSKGDVVVSILLTSFTTIASVFLTPLLTGLLIGSVVPVDALSCTESESNYIKRWSPIGSSGFGISRCGIRYQILDIEYSFFQAREEVCRTVSLCSGMQSSTMAGLLAIQFLGGNSQAVPVACSVIAMSIMGLSLTSFWGSGYRLYLPHKLGLLFRRLNESKTRNMFLELRTESKLKFRHKTV	Gossypium barbadense
23	GOBAR_AA02285	GbBASS4A	MAGTIQSLILTPPSIVTSPFPCRKTCCLFSRSLRINPPRRSISTLIISCKPSDEIHGSDLANGLNWTKTLMNFASNNFLPLALTSGVAFGLVNPTLGCLADKCNLSKFSTFGIFVVSGLTLRSDAIGAAVKAWPVGLFGLCSILFFTPYFSRIILLIPLQPQEFVTGLAIFSCMPTTLSSAVALTQLAGGNSALALAMTVLSNLLGILIIPFSISKFIAVGVGVYVPTAQLLKSLVLTLLVPLILGKVILLGKKKLLLINAVFLSLVPWMQVSRSRSLLMMVKPAAFIVAIGMGMLLHLGLLAFNALAIRSLSAISGGHKSIFSKKENAQAALLVASQKTLPVMVAVVQQLGSAFGESGLLVLPCVAAHLIQIVLDSFLANFWLQKELSSNTAKVA	Gossypium barbadense
24	GOBAR_AA03958	GbBASS5A	MSSTTGQFLIQRPRHDSIMFSCKTIAFIYLSESSSQFCHKVPIFLFHSVHFLSLGALNFWSVNVHQRKFQNLLKGTQIVKQKKASIVDILKQSNSILPHVVLASTIMALVYPPSFTWFTSRYYAPALGFLMFAVGVNSSEKDFIEAFKRPDAIFAGYVGQFVVKPLLGYIFGIIAVTVFGLPTPLAAGIMLVSCVSGAQLSNYATFLTDPPLAPLSIVMTSLSTATAVFVTPMLSLLLIGKRLPVDVVGMVSSILQIVIAPITAGLLLNRLFPRLCEAMRPFLPPLSVLDTACCVGAPLAININSVLSPFGLTVSLLIVAFHLSAFIAGYFLSGSLFHKAPDVKALQRTLSFETGMQSSLLALALANRFFQDPLVSVPPAISLEESIKMEYLLLFITVN…	Gossypium barbadense
25	GOBAR_DD11480	GbBASS1-1D	MQSSLPCPHATTTYFKSLEKPRPPYLSYPNLLLSFPRPSNSSSFGLTLRSQSHKQLPNRPINSLTSNRFQIHCGISSNSYNANNKKSVRDWIEWVGEVISTAFPLWVSLGCLLGLFKPSSFSWVTPRWSIFGLTLTMLGMGMTLTLDDLRGALAMPKELISGFVLQYSVMPLSGYFVSKLLNLPSHYAAGLILVGCCPGGTASNIVTYLARGNVALSVLMTAASTLSAVIMTPSLTSMLAGKYVPVDAAALLNSTLQYLTRLLPQVVLLPVLGGAFLNQYFHGFVKFVSPLMPSIAVGTVGVLCGNAIAESSSAILASGLQVVLASSLLHASGFFFGYVLSRMLRLDVASSRTISIEVGMQNSVLGVFLATHHFQNPLTAVPCAVSSVCHSIFGSILAG…	Gossypium barbadense
26	GOBAR_DD37643	GbBASS1-2D	MFQVTFIARGDVSLSTVMTVCTTLGAVILTPLLTMVLAGTYVSIDAIGLSISTLQVSPILCFASCDLRLGDVVVAPVLLGSYLQSTFPLVVKMITPFAPLFAVLLSSLLACSVFSGNVVRFNSSIGNASLVSDASLVSRLQSLLSGGVGAVILSVMLLHFTGFFVGYISATICRFREAERRAISIEVGMQNSSLGVVLATTHFTSPVVALPPAMSAVIMNIMGSSLGFFWRQISGSKQELEDQE	Gossypium barbadense
27	GOBAR_DD09546	GbBASS2-1D	MATLSRFVVKDCNFHKHHAVCRTSSSLVPSRTLRRAHLDVRAGISLPENGKGFAIQRKPSGPLVSLAAPASITPASRDPQVICNAAANVSGDIPTPSGMSKYERIIETLTTLFPVWVILGTIIGIYKPAAVTWLETDLFTVGLGFLMLSMGLTLTFEDFRRCLRNPWTVGVGFLAQYLIKPFLGFVIAMTLKLSAPLATGLILVSCCPGGQASNVATYISKGNVALSVLMTTCSTIGAIVMTPLLTKLLAGQLVPVDAAGLAISTFQVVLVPTVVGVLSNEFFPKFTSKIISVTPLIGVILTTLLCASPIGQVSDVLKAQGAQLILPVALLHAAAFALGYWVSKLSFGESTSRTISIECGMQSSALGFLLAQKHFTNPLVAVPSAVSVVCMALGGSGLA…	Gossypium barbadense
28	GOBAR_DD22451	GbBASS2-2D	MAALSRFVVTDTNLHAYEAVIRRRPWSLIPGRRVLSAQLDVRAGISLYGNGWSMQSKPNSPLAALLAPSSIILASRNSKVKCKAAANVSGDSPTPKGMNQYERIIETLTTLFPVWVTLGAIVGIYKPAAVTWLETDLFTLGLGFLMLSMGLTLTFEDFRRCLRNPWTVGVGFLAQYLIKPMLGFAIATIQKSPIKETLKLSAPLATGLILVSCCPGGQASNVATYISKGNVALSVLMTTCSTIGAIVMTPLLTKLLAGQLVPVKAVDLALSTFQVVLVPTVIGVLANEYFPKFTSKIISVTPLIGVVLTTLLCASPIGLVSEVLKTQGAQLIFPVALLHAAAFAIGYWVSKISFGESTSRTISIECGMQSSALGFLLAKKHFTNPLVMVPSAVSVVFMA…	Gossypium barbadense
29	GOBAR_DD22389	GbBASS3-1D	MISLTPYLSLPTTSAFTSKAKKLSISPKPATSPVCCSYSRYGLKLSGRKGYCEITKSTRGGLFVFACSTTPYVRRVGSRRLPFGSNAGGGATQVSKKVDLSQVLSAMLPFVVAITAVAALVQPSTFTWVSKDLYAPALGGIMLSIGIRLSFDDFTLAFKRPLPLSVGFIAQYLLKPALGVLVAKAFCLSPTFYAGFILTSCVAGAQLSSYASFLSIMICTSLCIGSPLALNRSQILSKEGLQLVLPVLTFHAVAFAVGYWISKVPAFVVLVPITIGLVLNTYAKPVVTILQPVMPFVAMICTSLCIGSPLALNRSQILSKEGLQLVLPVLTFHAVAFAVGYWISKVPAFRQRSCRFKYSMFPGFLEPSSNCMSPESRCNFKHFVIPLLNKEKKLVGWFH…	Gossypium barbadense
30	GOBAR_DD02252	GbBASS3-2Da	MTSITPFLSLAVSTRKQLSICSKQVTPCCYSRIGSIPCGRKGGVDVGRKGNGQRLLVFACSTTPYVRGIGSQRVSIGNKTDGGARKGDLSQALSAMLPFVVAATAVASLVQPSTFTWVSKELYAPALGGIMLSIGIKLSLDDFALATITTICWTYRTVYAQTRSRGSNCKGVRHVSNVLCRFYTHIVCCKAQLSSYASFLSKGDVAVSILLTSFTTIASVLLTPLLTGLLIGSVVPVDAVMMSKSILQVVLVPVALGLVLNTYAKPIVTILRPVMPFVAMICTSLCIGSPLALNQSQILSKDGLQLVLPVLAFHAVAFAIGYWILKIPAFRQREEVCRTVSLCSGMQSSTMAGLLAIQFLGGCSQAVPAACSVIAMAIMGLSLASFWGSGYRLRDLPSL…	Gossypium barbadense
31	GOBAR_DD37325	GbBASS3-2Db	MTSITPFLSLAVSTRKQLSICSKQVTPCCYSRIGSIPCGRKGGVDVGRKGNGQRLLVFACSTTPYVRGIGSQRVSIGNKTDGGARKGDLSQALSAMLPFVVAATAVASLVQPSTFTWVSKELYAPALGGIMLSIGIKLSLDDFALATITTICWTYRTVYAQTRSRGSNCKGVRHVSNVLCRFYTHIVCCKAQLSSYASFLSKGDVAVSILLTSFTTIASVLLTPLLTGLLIGSVVPVDAVMMSKSILQVVLVPVALGLVLNTYAKPIVTILRPVMPFVAMICTSLCIGSPLALNQSQILSKDGLQLVLPVLAFHAVAFAIGYWILKIPAFRQREEVCRTVSLCSGMQSSTMAGLLAIQFLGGCSQAVPAACSVIAMAIMGLSLASFWGSGYRLRDLPSL…	Gossypium barbadense
32	GOBAR_DD30526	GbBASS4D	MDLVVSVMLQAALTSGVAFGLVNPTLGCLADKCNLSKFSTFGIFVVSGLTLRSDAIGAAVKAWPVGLFGLLAGGNSALALAMTVLSNLLGILIIPFSISKFIAVGVGVYVPTAQLLKSLVLTLLVPLILGKVLRESSRGPGSSFVDEPCRGTLRFLGHWILASASSTPAHPGASLKVEHSLIDAFLHPTASSDRLAQLAFATTPVGSLNQATAYESSAHSSTGMLSEPWATPTAWELTVSCSTSLFDGGSFHPSLTGLVPNRDQSIACEQGDASRLLHLGLLAFNALAIRSLSAVSGGHKSIFSKKENAQAALLVASQKTLPVMVAVVQQLGGAFGESGLLVLPCVAAHLIQIVLDSFLANFWLRKELSLNTAKVA	Gossypium barbadense
33	GOBAR_DD30962	GbBASS5Da	MSSTTGQFLIQRPRFNHVFLQNNSFHIPKRVQFSVLPQCSYIPVPLSSVSQFRGSKFLECKCASEKVSESFERDPGQEFEPEPNQIVKQKKASIVDILKQSNSILPHVVLASTIMALVYPPSFTWFTSRYYAPALGFLMFAVGVNSSEKDFIEAFKRPDAIFAGYVGQFVVKPLLGYIFGIIAVTVFGLPTPLAAGIMLVSCVSGAQLSNYATFLTDPPLAPLSIVMTSLSTATAVFVTPMLSLLLIGKRLPVDVVGMVSSILQIVIAPITAGLLLNRLFPRLCEAMRPFLPPLSVLDTACCVGAPLAININSVLSPFGLTVSLLIVAFHLSAFIAGYFLSGSLFHKAPDVKALQRTLSFETGMQSSLLALALANRFFQDPLVSVPPAISTVIMSLMGF…	Gossypium barbadense
34	GOBAR_DD00062	GbBASS5Db	MQHPRFNHVFLQNNSFHIPKRVQFSVLPQSSYIPVPLSSFSQFRGSKFLECKCASEKVSESFERDRGQEFEPEPNQIVKQKKASIVDILKQSNSILPHVVLASTIMALVYPPSFTWFTSRYYAPALGFLMFAVGVNSSEKDFIEAFKRPDAIFTGYVGQFVVKPLLGYIFGIIVVTVFGLPTPLGAGIMLVSCVSGAQLSNYATFFTDPPLAPLSIVMTSLSTATAVFVTPMLSLLLIGKRLPVDVVGMVSSILQIVIAPITAGLLLNRLFPRLCEAMRPFLPPLFVLDTTCVGAPLAINIISVLSPFGLTVSLLIVAFHLSAFIAGYFLSGSLFHKAPNVKALQRTLSFETGMQSSLLALALANRFFQDPLVSVPPAISVSLFCLPFPPYCF	Gossypium barbadense
35	Cotton_A_25338	GaBASS1-1	MQSSLPCPHATTTYFKSLEKPRPPYLSYPNLFLLFPRPSNSSSFSLTLRSQSHKQLPNRPINSLTSNRFQIYCGISSNSYNANNKKSVRDWIEWVGEVISTAFPLWVSLGCLLGLFKPSSFTWVTPSWTIFGLTLTMLGMGMTLTLDDLRGALAMPKELISGFVLQYSVMPLSGYFVSKLLNLPSHYAAGLILVGCCPGGTASNIVTYLARGNVALSVLMTAASTLSAVIMTPSLTSMLAGQYVPVDAAALLISTLQVVLLPVLGGAFLNQYFHGFVKFVSPLMPTIAVGTVAVLCGNAIAESSSAILASGLQVVLASSLLHASGFFFGYVLSRMLQLDVASSRTISIEVGMQNSVLGVYLATQHFQNPLTAVPCAVSSVCHSIFGSLLAGIWRPDVPK…	Gossypium arboreum
36	Cotton_A_26041	GaBASS1-2	MNSSFLTYFDQVLFGCVAQHTIMPTFAMVISKSLGLPPSLSVGLTLLGCCPGGAASTVVTFIARGDVSLSTVMTVCTTLGAVILTPLLTMVLAGTYVPVDVIALSISTLQVDVALPHGIFDMSRCMPLPYVLSFDHVLFQVVLAPVLLGSYLESTFTLVVKMITPFAPLFAVLLSSLLACRYISATICRIFREAELRAISIEVGMQNSSLGVVLATTHFTSPVVALPPAMSVVIMNIMGSSLGFFWRQISGSKQELEDQE	Gossypium arboreum
37	Cotton_A_20435	GaBASS2-1	MATLSRFVAKDCNFHKHHAVCRTSSSLIPSRTLRRAHLDVRAGISLPENGKGFAIQRKPSGPLVSLAAPASITPASRDPKVICNAAANVSGDIPTPSGMSKYERIIETLTTLFPVWVILGTIIGIYKPAAVTWLETDLFTVGLGFLMLSMGLTLTFEDFRRCLRNPWTVGVGFLAQYLIKPFLGFVIAMTLKLSAPLATGLILVSCCPGGQASNVATYISKGNVALSVLMTTCSTIGAIVMTPLLTKLLAGQLVPVDAAGLAVSTFQVVLVPTVVGVLSNEFFPKFTSKIISVTPLIGVILTTLLCASPIGQVSDVLKAQGAQLILPVALLHAAAFALGYWVSKLSFGESTSRTISIECGMQSSALGFLLAQKHFTNPLVAVPSAVSVVCMALGGSGLA…	Gossypium arboreum
38	Cotton_A_03100	GaBASS2-2	MAALSRFVVKDTNLHAYEAVIRRRPWSLIPGRRILSAQLDVRAGISLYGNGWSMQSKPNSPLAALLAPSSIILASRNSKVKCKAAANVSGDSPTPKGMNQYERIIETLTTLFPVWVTLGAIVGIYKPAAVTWLETDLFTLGLGFLMLSMGLTLTFEDFRRCLRNPWTLGVGFLAQYLIKPMLGFAIATTLKLSAPLATGLILVSCCPGGQASNVATYISKGNVALSVLMTTCSTIGAIVMTPLLTKLLAGQLVPVKAVDLALSTFQVVLVPTVIGVLANEYFPKFTSKIISVTPLIGVVLTTLLCASPMGLVSEVLKIQGAQLIFPVALLHAAAFAIGYWVSKISFGESTSRTISIECGMQSSALGFLLAKKHFTNPLVMVPSAVSVVFMALGGSGLAV…	Gossypium arboreum
39	Cotton_A_15215	GaBASS3-1	MISLTPYLSLPTTSAFTSKAKKLSISPKPATSPVCCFYSRYGLKLSGRKGYCQITKSTRGGLFVFACSTTPYVRRVGSRRLSFGSNAGGGATQVSKKVDLSQVLSAMLPFVVAITAVAALVQPSTFTWVSKDLYAPALGGIMLSIGIRLSFDDFTLAFKRPLPLSVGFIAQYLLKPALGVLVANAFCLSPTFYAGFILTSCVAGAQLSSYASFLSKGDVAVSILLTSFTTIASVIVTPLLTGLLIGSVVPVDAVAMSKSILQVVLVPITIGLVLNTYAKPVVTILQPVMPFVAMICTSLCIGSPLALNRSQILSKEGLQLVLPVLTFHAVAFAVGYWISKVPAFRQREEVSRTVSLCTGMQSSTMAGLLATQFLGSSSQAVPPACSVVAMAIMGLSLAS…	Gossypium arboreum
40	Cotton_A_03247	GaBASS3-2	MTSITPFLSLAVPTGKQLSICSKQVTPCCYSRIGSIPCGRNGCVDVGSKGNGRRLLVFACSTTPYVRGIGSQRVSIGNKTDGGATKGDLSQALSAMLPFVVAATAVASLVQPSTFTWVSKELYAPALGGIMLSIGIKLSLDDFALAVKRPLPLSVGLIVQYMLKPGLGVLIAKAFGMSPMFYAGFILTSCVAGAQLSSYASFLSKGDVAVSILLTSFTTIASVLLTPLLTCLLIGSVVPVDAVMMSKSILQVVLVPVALGVVLNTYAKPVVTILQPVMPFVAMICTSLCIGSPLALNQSQILSKDGLQLVLPILAFHAVAFAIGYWILKIPSFRQREEVCRTVSLCSGMQSSTMAGLLAIQFLGGSSQAVPAACSVIVMAIMGLSLASLWGSGYRLRDL…	Gossypium arboreum
41	\	GaBASS4	MAGTIQSLILTPPSIVTSPFPCRKTCCLFSRSLRINPPRRSISTLIISCKPSDEIHGSDLANGLNWTKPLMNFASNNFLPLALTSGVAFGLVNPTLGCLADKCNLSKFSTFGIFVVSGLTLRSDAIGAAVKAWPVGLFGLCSILFFTPYFSRIILLIPLQPQEFVTGLAIFCCMPTTLSSAVALTQLAGGNSALALAMTVLSNLLGILIIPFSISKFIAVGVGVYVPTAQLLKSLVLTLLVPLILGKVLRESSRGLANFVDHNRKLFSKINAVFLSLVPWMQVSRSRSLLMMVKPAAFIVAIGMGMLLHLGLLAFNALAIRSLSSISGGHKSIFSKKENAQAALLVASQKTLPVMVAVVQQLGSAFGESGLLVLPCVAAHLIQIVLDSFLANFWLRKEL…	Gossypium arboreum
42	Cotton_A_07078	GaBASS5	MSSTTGQFLIQRPRFNHVFLQNNSFHIPKRVQFSVLPQSSYIPVPLSSFSQFRGSKFLECKCASEKVSESFERDPGQEFEPEPNQIVKQKKASIVDILKQSNSILPHVVLASTIMALVYPPSFTWFTSRYYAPALGFLMFAVGVNSSEKDFIEAFKRPDAIFAGYVGQFVVKPLLGYIFGIIAVTVFGLPTPLGAGIMLVSCVSGAQLSNYATFLTDPPLAPLSIVMTSLSTATAVFVTPMLSLLLIGKRLPVDVVGMVSSILQIVIAPITAGLLLNRLFPRLCEAMRPFLPPLSVLDTACCVGAPLAININSVLSPFGLTVSLLIVAFHLSAFIAGYFLSGSLFHKAPDVKALQRTLSFETGMQSSLLALALANRFFQDPLVSVPPAISLTSSLQFCA…	Gossypium arboreum
43	Gorai.002G045800.1	GrBASS1-1	MQSSLPCPHATTTYFKSLEKPRPPYLLYPNPLLSFPKPSNSSSLCLTLRSQSHKQLPNRPINSLTSNSFQIHCGISSNSYNANNKKSVRDWIEWVGEVISTAFPLWVSLGCLLGLFKPSSFSWVTPRWSIFGLTLTMLGMGMTLTLDDLRGALAMPKELISGFVLQYSVMPLSGYFVSKLLNLPSHYAAGLILVGCCPGGTASNIVTYLARGNVALSVLMTAASTLSAVIMTPSLTSILAGKYVPVDAAALLNSTLQVVLLPVLGGAFLNQYFHGFVKFVSPLMPSIAVGTVGVLCGNAIAESSSAILASGLQVVLASSLLHASGFFFGYVLSRMLRLDVASSRTISIEVGMQNSVLGVFLATHHFQNPLTAVPCAVSSVCHSILGSILAGIWRRDVPK…	Gossypium raimondii
44	Gorai.012G169500.1	GrBASS1-2	MSFTLTHRLFLSPPQRTHLRFTFKPHTSKPIVSSPSKPSYRPIVSSLSHNSEHLSVTQAKPRWENMLSTAASLYPLYVTVGGIVACFKPSAFAWFVERGPSSYSFSLGLIMLAMGLTLELKDLLNLFTRRPLSILFGCVAQYTIMPTFAMVISKTLGLSPSLSVGLILLGCCPGGAASTVVTFIARGDVSLSTVMTVCTTLGAVILTPLLTMVLAGTYVSIDAIGLSISTLQVVVAPVLLGSYLQSTFPLVVKMITPFAPLFAVLLSSLLACSVFSGNVVRFNSSIVNASLVSDASLVSRLQSLLSGGLGAVILSVMLLHFTGFFVGYISATICRFREAERRAISIEVGMQNSSLGVVLATTHFTSPVVALPPAMSAVIMNIMGSSLGFFWRQISGSKQ…	Gossypium raimondii
45	Gorai.010G067700.1	GrBASS2-1	MATLSRFVVKDCNFHKHHAVCRTSSSLVPSRTLRRAHLDVRAGISLPENGKGFAIQRKPSGPLVSLAAPASITPASRDPQVICNAAANVSGDIPTPSGMSKYERIIETLTTLFPVWVILGTIIGIYKPAAVTWLETDLFTVGLGFLMLSMGLTLTFEDFRRCLRNPWTVGVGFLAQYLIKPFLGFVIAMTLKLSAPLATGLILVSCCPGGQASNVATYISKGNVALSVLMTTCSTIGAIVMTPLLTKLLAGQLVPVDAAGLAISTFQVVLVPTVVGVLSNEFFPKFTSKIISVTPLIGVILTTLLCASPIGQVSDVLKAQGAQLILPVALLHAAAFALGYWVSKLSFGESTSRTISIECGMQSSALGFLLAQKHFTNPLVAVPSAVSVVCMALGGSGLA…	Gossypium raimondii
46	Gorai.013G231400.1	GrBASS2-2	MAALSRFVVTDTNLHAYEAVIRRRPWSLIPGRRVLSAQLDVRAGISLYGNGWSMQSKPNSPLAALLAPSSIILDSRNSKVKCKAAANVSGDSPTPKGMNQYERIIETLTTLFPVWVTLGAIVGIYKPAAVTWLETDLFTLGLGFLMLSMGLTLTFEDFRRCLRNPWTVGVGFLAQYLIKPMLGFAIATTLKLSAPLATGLILVSCCPGGQASNVATYISKGNVALSVLMTTCSTIGAIVMTPLLTKLLAGQLVPVKAVVCLFLSDNCLFIENSRIHVACSVEVKVDLALSTFQVVLVPTVIGVLANEYFPKFTSKIISVTPLIGVVLTTLLCASPIGLVSEVLKTQGAQLIFPVALLHAAAFAIGYWVSKISFGESTSRTISIECGMQSSALGFLLAKK…	Gossypium raimondii
47	Gorai.001G228400.1	GrBASS3-1	MISLTPYLSLPTTSAFTSKAKKLSISPKPAASPVCCSYSRYGLKLSGRKGYCEITKSTRGGLFVFACSTTPYVRRVGSRRLSFGSNAGGGATQVSKKVDLSQVLSAMLPFVVAITAVAALVQPSTFTWVSKDLYAPALGGIMLSIGIRLSFDDFTLAFKRPLPLSVGFIAQYLLKPALGVLVAKAFCLSPTFYAGFILTSCVAGAQLSSYASFLSKGDVAVSILLTGFTTIASVIVTPLLTGLLIGSVVPVDAVAMSKSILQVVLVPITIGLVLNTYAKPVVTILQPVMPFVAMICTSLCIGSPLALNRSQILSKEGLQLVLPVLTFHAVAFAVGYWISKVPAFRQREEVSRTVSLCTGMQSSTMAGLLATQFLGSSSQAVPPACSVVAMAIMGLSLAS…	Gossypium raimondii
48	Gorai.004G059600.1	GrBASS3-2a	MTSITPFLSLAVPTWKQLSICSKQVTPCCYSRIGSIPCRRKGGVDVGRKGNGRRLLVFACSTTPYVRGIGSQRVSIGNKTDGGATKGDLSRALSAMLPFVVAATAVASLVQPSTFTWVSKELYAPALGGIMLSIGIKLSLDDFALAVKRPLPLSVGLIVQYMLKPGLGVLIAKAFGMSPMFYAGFILTSCVAGAQLSSYASFLSKGDVAVSILLTSFTTIASVLLTPLLTGLLIGSVVPVDAVMMSKSILQVVLVPVALGLVLNTYAKPIVTILRPVMPFVAMICTSLCIGSPLALNQSQILSKDGLQLVLPVLAFHAVAFAIGYWILKIPAFRQREEVCRTVSLCGGMQSSTMAGLLAIQFLGGCSQAVPAACSVIAMAIMGLSLASFWGSGYRLRDL…	Gossypium raimondii
49	Gorai.004G059400.1	GrBASS3-2b	MMSITPFLSLAVPTGKQLSICSKQVTPCCYSRIGSIRCRRKGGVDVGRKGNGRRLLVFACSTTPYVRGIGSQRVSIGNKTDGGATKGDLSQALSAMLPFVVAATAVASLVQPSTFTWVYAPALGGIMLSIGIKLSLDDFALAVKRPLPLSVGLIVQYMLKPGLGVLIAKAFGMSPMFYAGFIFTSCVAGAQLSSYASFLSKGDVAVSILLTSFTTIASVLLTPLLTGLLIGSVVPVDAVMMSKSILQVVLVPVALGLVLNTYAKPIVTILRPVMPFVAMICTSLCIGSPLALNQSQILSKDGLQLVLPVLAFHAVAFAIGYWILKIPAFWQREEVCRTVSLCGGMQSSTMAGLLAIQFLGGCSQAVPAACSVIAMAIMGLSLASFRGSGYRLRDLPSLL…	Gossypium raimondii
50	Gorai.008G099000.1	GrBASS4	MAGTIQSLILTPPSIVTSPFPCRKTCCLFSRSLRINPPRRSISTLIISRKPSDEIHGSDLANGLNWTKPLMNFASNNFLPLALTSGVAFGLVNPTLGCLADKCNLSKFSTFGIFVVSGLTLRSDAIGAAVKAWPVGLFGLSSILFFTPYFSRIILLIPLQPQEFVTGLAIFSCMPTTLSSAVALTQLAGGNSALALAMTVLSNLLGILIIPFSISKFIAVGVGVYVPTAQLLKSLVLTLLVPLILGKVLRESSRGLANFVDHNRRLFSKINAVFLSLVPWMQVSRSRSLLIMVKPAAFIVAIGMGMLLHLGLLAFNALAIRSLSAVSGGHKSIFSKKENAQAALLVASQKTLPVMVAVVQQLGGAFGESGLLVLPCVAAHLIQIVLDSFLANFWLRKEL…	Gossypium raimondii
51	Gorai.008G241200.1	GrBASS5a	MSSTTGQFLIQRPRFNHVFLQNNSFHIPKRVQFSVLPQSSYIPVPLSSVSQFRGSKFLECKCASEKVSESFERDPGQEFEPEPNQIVKQKKASIVDILKQSNSILPHVVLASTIMALVYPPSFTWFTSRYYAPALGFLMFAVGVNSSEKDFIEAFKRPDAIFTGYVGQFVVKPLLGYIFGIIAVTVFGLPTPLGAGIMLVSCVSGAQLSNYATFLTDPPLAPLSIVMTSLSTATAVFVTPMLSLLLIGKRLPVDVVGMVSSILQIVIAPITAGLLLNRLFPRLCEAMRPFLPPLSVLDTACCVGAPLAININSVLSPFGLTVSLLIVAFHLSAFIAGYFLSGSLFHKAPDVKALQRTLSFETGMQSSLLALALANRFFQDPLVSVPPAISTVIMSLMGF…	Gossypium raimondii
52	Gorai.011G136100.1	GrBASS5b	MQHPRFNHVFLQNNSFHIPKRVQFSVLPQSSYIPVPLSSFSQFRGSKFLECKCASEKFSESFERDRGQEFEPEPNQIVKQKKASIVDILKQSNSILPHVVLASTIMALVYPPSFTWFTSRYYAPALGFLMFAVGVNSSEKDFIEAFKRPDAIFTGYVGQFVVKPLLGYIFGIIVVTVFGLPTPLGAGIMLVSCVSGAQLSNYATFFTDPPLAPLSIVMTSLSTATAVFVTPMLSLLLIGKRLPVDVVGMVSSILQIVIAPITAGLLLNRLFPRLCEAMRPFLPPLFVLDTTCCVGAPLAINIISVLSPFGLTVSLLIVAFHLSAFIAGYFLSGSLFHKAPNVKALQRTLSFETGMQSSLLALALANRFFQDPLVSVPPAISTVIMSLMGFALVMIWAKK…	Gossypium raimondii
53	Gorai.003G059400.1	GrBASS5c	MFGWFLIQRPRFNHVFLQNNSFHIPKRVQFSVLPQSSYIPVPLSSFSQFRGSKFLECKCASEKVSESFERDPGQEFEPEPNQARCYFSGYVGQFVVKPLLGYIFGIIAVTVFGLPTPLGAGIMLVSCVSGAQLSNYATFFTDPPLAPLSIVMTSLSTATAVFVTPMLSLLLIGKRLSVDVVGMVSSILQIVIAPITAGLLLNWLFPRLCEAMRPFLPPLSVLDTACYVGAPLAININLVLSPFGLTVSLLIVAFHLSAFIAGYFLSGSLFHKAPDVKALQRTLSFETGMQSSLLALALANRFFQDPLVSVPPAISTVIMSLMGFALVMIWAKKKE	Gossypium raimondii
54	AT1G78560.1	AtBASS1	MASAISLSLLNGATPLKSNSLHKSRLTPLHLRTISCSRLSYSPSSREISLKTQSTVPISCRRSRFDFVPRCGISSNDLPTEKKKSFGEWVEFVGEAVSTAFPIWVSLGCLLGLMRPSTFNWVTPNWTIVGLTITMLGMGMTLTLDDLRGALSMPKELFAGFLLQYSVMPLSAFFVSKLLNLPPHYAAGLILVGCCPGGTASNIVTYIARGNVALSVLMTAASTVSAVIMTPLLTAKLAKQYITVDALGLLMSTLQVVLLPVLAGAFLNQYFKKLVKFVSPVMPPIAVGTVAILCGYAIGQNASAILMSGKQVVLASCLLHISGFLFGYLFSRILGIDVASSRTISIEVGMQNSVLGVVLATQHFGNPLTAVPCAVSSVCHSILGSVLAGIWRRSAPKQL…	Arabidopsis thaliana
55	AT2G26900.1	AtBASS2	MASISRILPTDGRLSQCRINTSWVPSTTRTQTHLDFPKLVSVSNSGISLRIQNSKPISPVFALEATSSRRVVCKAAAGVSGDLPESTPKELSQYEKIIELLTTLFPLWVILGTLVGIFKPSLVTWLETDLFTLGLGFLMLSMGLTLTFEDFRRCLRNPWTVGVGFLAQYMIKPILGFLIAMTLKLSAPLATGLILVSCCPGGQASNVATYISKGNVALSVLMTTCSTIGAIIMTPLLTKLLAGQLVPVDAAGLALSTFQVVLVPTIIGVLANEFFPKFTSKIITVTPLIGVILTTLLCASPIGQVADVLKTQGAQLILPVALLHAAAFAIGYWISKFSFGESTSRTISIECGMQSSALGFLLAQKHFTNPLVAVPSAVSVVCMALGGSGLAVFWRNLPI…	Arabidopsis thaliana
56	AT3G25410.1	AtBASS3	MTLIASLSLPPPAIQRQSLSEFHNLPAKSQSFNCQFRSSSSPLSSLHSSSLSNFLDFRLRRRNSGLVPVVACSTTPFMGRVGLHWRDGNMSLLSFCGGTDVTEKADSSQFWSALLPFVVALTAVAALSYPPSFTWVSKDLYAPALGGIMLSIGIQLSVDDFALAFKRPVPLSVGFVAQYVLKPLLGVLVANAFGMPRTFYAGFILTCCVAGAQLSSYASSLSKADVAMSILLTSSTTIASVIFTPLLSGLLIGSVVPVDAVAMSKSILQVVLVPITLGLVLNTYAKPVVTLLQPVMPFVAMVCTSLCIGSPLSINRSQILSAEGLGLIVPIVTFHAVAFALGYWFSKIPGLRQEEEVSRTISLCTGMQSSTLAGLLASQFLGSSQAVPAACSVVVMAIM…	Arabidopsis thaliana
57	AT3G56160.1	AtBASS4	MAIASTLASTQNPFLCLRQPPSPGNRSVVFRRCQDPCGRRWISRSIRACQPSDKVSGQFPFDFMYSSMLIPSSCGEWNRIHLGGDGGISASAQRLYFGKELLSFASDNFLPLALVSGVGLGFANPTLGCLADKYSFTKISTCGIFIISGLTLRTEAIGAAVKGWPLGLFGLISILLLTPSFSRLIMLVQLQPRELVTGLGIFCCMPTTLSSGVALTHLAGGNAALALAVTVASNLLGILTIPFWVSRYIAGGVGVSFPTDQLFRSLIVTLLIPLIIGKVIRESFKGFANFVDNNRKLFSKINAICLSLVPWIQVSRSRSLLLSVQPKVFLAAVGIGILLHLSLLAFNAVSIRILSGLTGGSKSSKENSTAVLLVSSQKTLPVMVAVVEQLGGAFGETGL…	Arabidopsis thaliana
58	AT4G12030.1	AtBASS5	MGVISPTETLFLKSQHRLLQPRNYSYALAFHSTRRVANFPRNSFSSLGSCSVDFPLRSNPISQNSKSIHPWRRYVSESDSNELYHKKVSSIMETLKQAYSFIPHGILLSTILALVYPPSFTWFKPRYFVPGLGFMMFAVGINSNERDFLEALKRPDAIFAGYIGQYLIKPLLGYIFGVIAVSLFNLPTSIGAGIMLVSCVSGAQLSNYTTFLTDPSLAALSIVMTSISTATAVLVTPMLSLLLIGKKLPVDVFGMISSILQVVITPIAAGLLLNRLFPRLSNAIKPFLPALTVIDMSCCIGAPLALNIDSILSPFGATILFLVITFHLLAFVAGYFFTGFFFSKAPDVKALQRTISYETGMQSSLLALALATKFFQDPLVGVPPAISTVVMSLMGVSLV…	Arabidopsis thaliana
59	AT4G22840.1	AtBASS6	MSVITTPIETLHLKSTLRLLPRAVYRSQRIQVFPPNIFSNTSLSSPLRIDPISQVGGSRNLWRRYASDNFSEMGLDPGADPFKVIEKPSIVDRMKKANSILPHVVLASTILALIYPPSFTWFTSRYFVPALGFLMFAVGINSNEKDFLEAFKRPKAILLGYVGQYLVKPVLGFIFGLAAVSLFQLPTPIGAGIMLVSCVSGAQLSNYATFLTDPALAPLSIVMTSLSTATAVLVTPMLSLLLIGKKLPVDVKGMISSILQVVIAPIAAGLLLNKLFPKVSNAIRPFLPILSVLDTACCVGAPLALNINSVMSPFGATILLLVTMFHLSAFLAGYFLTGSVFRNAPDAKAMQRTLSYETGMQSSLLALALATKFFQDPLVGIPPAISTVVMSLMGFTLVL…	Arabidopsis thaliana
60	Os04t0381100-02	OsBASS1-1	MPLLRRPPAAPHRTPIHHDKRLHLFSTHNTRHRATVSSLPVTCLRIRYSSSNPVRHLCGIPSSRCHAAADPAPSKIPGGGSGALEAGVVGWRDLLLQVGEVLSLGFPVWVASACAVALWRPPAFLWVSPMAQIVGISFTMLGMGMTLTLDDLKTALLMPKELASGFLLQYSVMPLSGFLISKLLNLPSYYAAGLILVSCCPGGTASNIVTYLARGNVALSVLMTAASTFAAAFLTPLLTSKLAGQYVAVDPMGLFVSTSQVVLAPVLLGALLNQYCNGLVQLVSPLMPFIAVATVAVLCGNAIAQNASAILSSGLQVVMSVCWLHASGFFFGYVLSRTIGIDISSSRTISIEVGMQNSVLGVVLASKHFGNPLTAVPCAVSSVCHSVYGSLLAGIWRSL…	Oryza stiva
61	Os12t0170300-01	OsBASS1-2	SPRATRGNRTNTHLPPPTAHRRAGHGSPPPPPPPTPPPPRHPPPRHKPPGVAKARPLLLLPQARRRRPAAGLYPAYVTAGAAVAVARPDAFRWFVALAPGSYTFALGLIMLAMGLTLELREFLALLRERPLSILFGCAAQYTIMPAFGAIVSRVLGLSPPISVGLILLGCCPGGTASNVVTLVAKGDVPLSIVMTVCSTLGAVFLTPLLTKILAGAYVPVDAVKLSLSTLQVVVAPILLGSSIQSAFPSVVKFVTPFAPLLAVLTSSLLACSVFSENFVRLRSTIADASYGNGGLFSGDIGVVMLSVFLLHCAGFVVGYTTAAIGGFKERQRRAISIEVGMQNSSLGVVLATAHFSSSLVALPAALSAVIMNIMGSTLGLVWQFMTPPDSKNENR	Oryza stiva
62	Os01t0645200-02	OsBASS2	MAASTTCPARSMASVSRALRPRPHAAIASAAVRTAARLGGGLGIVCSMPSYGRKEKEEWGLTIASAPATTAAPALRSCQLLCKAEANISSNLPESIPSEANQYEKIVELLTTLFPVWVILGTIIGIYKPSMVTWLETDLFTVGLGFLMLSMGLTLTFEDFRRCMRNPWTVGVGFLAQYLIKPMLGFAIAMTLKLSAPLATGLILVSCCPGGQASNVATYISKGNVALSVLMTTCSTIGAIVMTPLLTKLLAGQLVPVDAAGLAISTFQVVLLPTIVGVLAHEYFPKFTERIISITPLIGVLLTTLLCASPIGQVSEVLKAQGGQLIIPVALLHVAAFALGYWLSKVSSFGESTSRTISIECGMQSSALGFLLAQKHFTNPLVAVPSAVSVVCMALGGSA…	Oryza stiva
63	Os02t0475400-01	OsBASS3	MAAAVAASSSSSSSSCAAVGVATASHPHRHRQARFVVSPPAPASPAALLWRRPRRVAPTTFCSAPSLGRVGWPRREGAAWLLSFRAGPVSSPSSAAAGDPSQALSALLPLVVAATAVAALGNPATFSWVSKEYYAPALGGIMLSIGIKLSIDDFALAFKRPVPLTIGYMAQYIVKPLMGVLIARAFGMPSAFFAGFVLTCCVSGAQLSSYASFLSKGDVALSILLTSCSTISSVVVTPVLTGLLIGSVVPVDGIAMAKSILQVVLVPVTLGLLLNTYAKAVVNVIQPVMPFVAMLCTSLCIGSPLAINRSKILSSEGFLLLLPIVTFHIAAFIVGYWISKLPMLRQEEPVCRTISVCTGMQSSTLAGLLATQFLGSSQAVPAACSVVIMAIFGLTLASY…	Oryza stiva
64	Os02t0531200-01	OsBASS4	MVTTHHLCLLRSTVLSVPVRLRAPRAPPHPRLPTASASASSYHGPTHLRRLRPLRAAAAAAGGASPDGADGAKRPAPAAASSSLGAALVGFARSNFLPLALIAGIALALMDPTLGCLAHKYSLSKYSTFGIFLISGLTLRTKELGAALEAWPAGLFGLASILLFTPFLAQFIMQIKFFPHEFITGLAMFCCMPTTLSSGVTLTQLVGGNTALALAMTAISNLLGIMIVPLSLAKYIGVGAGVSLPTEKLFKSLVTTLLIPIILGKVARETSKGIAGFVDGNKQGFSVTSAILLSLVPWIQVSRSRSLLLSVQPKAFAVAVTVGVLLHFALLAFNAAALHILSRLEQRGVSVFARNEYARAVILVASQKTLPVLVAVVEQLGGALGESGLLVIPCVAAHI…	Oryza stiva
65	Os09t0520600-01	OsBASS5	MAPNAAVLVRPHIAGVHHLPTGRRLPRLAPPQAVSPPFSRQKGSVVAASGRVWASASGSFEKDRIGDDDVLASPQIVEESKVDLLKILKSANTIIPHVVLGSTILALVYPPSFTWFTTRYYAPALGFLMFAVGVNSSVKDFIEAIQRPDAIAAGYVGQFIIKPFLGFLFGTLAVTIFNLPTALGAGIMLVSCVSGAQLSNYATFLTDPHMAPLSIVMTSLSTATAVFVTPTLSYFLIGKKLPVDVKGMMSSIVQIVVAPIAAGLLLNRYLPRLCSAIQPFLPPLSVFVTALCVGSPLAINIKAVLSPFGLATVLLLFAFHTSSFIAGYHLAGTWFRESADVKALQRTVSFETGMQSSLLALALANRFFPDPLVGVPPAISVVLMSLMGFALVMVWSKRT…	Oryza stiva
66	XP_024467346.1	PtBASS1-1	MQSLLSGTSNNFVFKPYTNLFSSHPTRIKPHGLAFSLKSQLQPSSQTPQNKPIWPLILKPKFGRKSANQLHCGISSNDLSTGSKRGLREWIDVISDAISTAFPIWVSLGCLLGLLRPTAYNWVTPKWVGIGLPLTMLGMGMTLTLDDLSNAFAMPKEVLSGFVLQYSVMPISGFLVSKLLNLPSYYAAGLILVGCCPGGTASNIVTYIARGNVALSVLMTAASTFASVVMTPFLTAKLAGQYVAVDATGLLVSTMQVVLLPVLVGAFLNQYFQSLVKIVSPLMPPIAVGTVAVLCGNAIAQSSSAILMSGRQVVLAAFLLHACGFFFGYLLSRMLGLDVASSRTISIEVGMQNSVLGVVLATKHFGNPLTAVPCAVSSVCHSIFGSVLAGIWRRSVPAQ…	Populus trichocarpa
67	XP_006389537.2	PtBASS1-2	MSLSLLLTSTRPPLLDRTHFKITHANPKKLTSSSHPSFRNLPALILSSSSGSGSCSCSGHEESGHLPVSPPKPTSLDWQQNVLSTAASLYPLYVTAGGILACFNPSAFSWFVKRGPASYSLSLGLIMLAMGLTLELKDLIALFMQRPLSILFGCVAQYTIMPAFGLIVSKALGLPPSFSVGLILLGCCPGGTASNVVTLIAQGDVPLSIVMTGCTTLGAVLLTPFLTKILAGTYVPVDAIGLSISTLQVVVAPILLGSYMQSKIPAAVKTVTPFAPLFAVLASSLLACSVFSENVVHLKSSMVAASLPSDASLILRIQSIFSGEMGTIILAVLLLHLAGFFVGYISAAIAGFKEPQRRAISIEVGMQNSSLGVVLAASHFTSPMVALPPAMSAVIMNIM…	Populus trichocarpa
68	XP_002324400.3	PtBASS2	MASVFRLVLQDCNLLPCQAIYKPSSCFPSRRLNTHLDPRAGITVPGNGRIWTTQNKPRSPTVALTALSPSSIIHSSRNPQVLCRAAANAPGDVPDSSTHGGMSQYERIIETLTTLFPVWVVLGTILGIYKPAAVTWLETDLFTLGLGFLMLSMGLTLTFEDFRRCLRNPWTVGVGFLAQYLIKPLLGFVIATTLKLSAPLATGLILVSCCPGGQASNVATYISKGNVALSVLMTTCSTIGAIIMTPLLTKLLAGQLVPVDAVGLAISTFQVVLVPTIVGVLSNEFFPTFTSKIVTFTPLVGVILTTLLCASPIGQVSDVLKTQGGQLIMPVALLHVAAFALGYWLSRMSFGESTSRTISIECGMQSSALGFLLAQKHFTNPLVAVPSAVSVVCMALGGS…	Populus trichocarpa
69	XP_002320573.1	PtBASS3	MALISSISPIPVPKLSISTKAQNFVSLTSYSSFTCHSLPMKRLNKGWPKNGALFTFACSTSPFIGRVGSQRREGNVSLLHFGINPNAEVEKTDSSQVLSAMLPFVVAATAIAALAQPATFTWVSKELYAPALGGIMLSIGIKLSIHDFAPAIKRPLPLSVGFIAQYVLKPGLGVLIAKAFGMSQMFFAGFVLTSCVAGAQLSSYASFLSKGDVALSILLTSSTTIASVLFTPLLTGLLIGSVVPVDAIAMSKSILQVVLIPVALGLVLNTYAKEVVNLLNPVMPFVAMVCTSLCIGSPLAINRSQILSKEGLWLIFPVLTFHAVAFTLGYWVSKIPALRQEEEASRTISLCTGMQSSTLAGLLATHFLGSTQAVPPACSVVAMAIMGLCLASFWGNGYR…	Populus trichocarpa
70	XP_024462117.1	PtBASS4	MAGRIQTMILTPRPTQTPSFRHRQLNFPATRTTAYCTRSVLFNRSRSISSPVRIRANQRPDQIDDNGSGGAKTLGKSLLNFADNNFLPLALIGGVVSGLANPTLGCLADKYYLSKFSTFAIFITSGLTLRNGEIGDAIEAWPVGVLGICSILLFTPFLSKIILQIQLQPQEFVTGLAIFCCMPTTLSSGVALTQLAGGNSALALVMTVVSNLLGILIVPFSISRFIAAGIGVSVPTKELFRSMVITLLIPLILGKIFRESFKGLADYVDRNRKLFSKMNAVFLSLAPFIQVSRSRSMLLMVKPSVFLVAVGMGVLLHLILLSFNVLAIQGFSTVSGSNQLASAKKKNATAYVLVASQKTLPVMVAVVEQLGGAFGESGLLVLPCVAAHLNQIIMDSFLV…	Populus trichocarpa
71	XP_006385744.1	PtBASS5	MSVVNSRTLQIQRPDISQFHNQKISHVRKCCNNHLSVLTPSRSFKYFSELRSLGFSMPLKSNFHCGSSRFLVSRCESQKFSDSLEPDHDENYVTDLSQMVEQKEASIVDMLEQSNSLLPHIVLASTLLALVHPPSFTWFTTRYYAPALGFLMFAVGVNSSEKDFLEAFNRPAAILAGYVGQFVVKPSLGYLFGIISVSVFGLPTPIGAGIMLVSCVSGAQLSNYATFLTDPPMAPLSIVMTSMSTATAVFVTPLLSLLLIGKRLPVDVKGMVSSIMQIVVAPIAAGLLLNRLFPQISGVIRPFLPPLSVLVTACCVGAPLAINVDSVMSPFGVTIVSLIIAFHLSAFVVGYYFTGFVFHKASDLKALQRTLSYETGMQSSLLALALANRFFKDPLVAVP…	Populus trichocarpa
72	Tc07v2_p010730.1	TcBASS1-1	MQSSLSCPQATTNFKFQLKSRTISTYVPPHQHLFISFPKPSNSSPFDLTLRSQSHEPPKRTATSLTSKRFQLQCSISSESYNLNNEKSFGDWVEWLGEVISTAFPIWVSLGCLFGLLKPTSFSWVTPRWNIFGLSLTMLGMGMTLTLDDLRGALAMPKELISGFVLQYSVMPLSGFLVSKLLNLPSHYAAGLILVGCCPGGTASNIVTYIARGNVALSVLMTAASTLSAVIMTPFLTAKLAGQYVAVDAAGLLISTLQVVLLPVLAGAFLNQYFQGLVKFVSPLMPPIAVGTVAILCGNAIAQSASAILASGQQVVLASSLLHASGFFFGYILSRVLGLEVASSRTISIEVGMQNSVLGLVLASQHFQNPLTAVPCAVSSVCHSIFGSILAGIWRRTVP…	Theobroma cacao
73	Tc02v2_p001630.1	TcBASS1-2	MQLYSFTLSVESKKHRFNMSLTLRLSPFLSPPQNHLKFTFRPHPSKPTVLSPKKFTSPPTIKCVRGNSEHLPLTPAKPRLENVLSTAASLYPLYVTVGGIVACLQPSTFSWFVKRGPGSYSLTLGLIMLAMGLTLELKDLLNLFIQRPLSILFGCVAQYTIMPTFGMVISKTLGLSPSLSVGLILLACCPGGAASNVVTLIARGDVPLSTVLTVCTTLGAVIATPLLTMILAGTYVPVDAVGLSISTLQVVVAPVLLGSYIQSSFPVVVKIVTPFAPLFAVLASSLLACSVFSENVVRLKSSMVNATLASDATSIDRLQSILSGELGAVILSVLLLHFAGFLVGYLSAAICRFREPERRAISIEVGMQNSALGVVLATSHFTSPVVALPPAMSAVIMNI…	Theobroma cacao
74	Tc09v2_p010070.1	TcBASS2	MASLSRFVIKDCNLHTYDAVHRRPWSLIPARRLQAAHLDVRAGISVPENGKGWAIERKPSSPLVSLAAPSSIIPASRNLQVMCKAATNVSGDIPTPNGMNQYERIIEILTTLFPVWVILGTIIGIYKPAAVTWLETDLFTVGLGFLMLSMGLTLTFEDFRRCLRNPWTVGVGFLAQYLIKPMLGFAIAMALKLSAPLATGLILVSCCPGGQASNVATYISKGNVALSVLMTTCSTIGAIVMTPLLTKLLAGQLVPVDAAGLAISTFQVVLVPTVVGVLANEFFPKFTSKIISVTPLIGVILTTLLCASPIGQVSEVLKAQGGQLILPVALLHAAAFALGYWVSKISFGESTSRTISIECGMQSSALGFLLAQKHFTNPLVAVPSAVSVVCMALGGSGLA…	Theobroma cacao
75	Tc01v2_p017660.1	TcBASS3	MTSITPFPSLAAPTITAFTSKRKQVSICSKPATSFPCCYSNSGLKKLRGMTGYFTVTKNKGGGLFVFACSTTPYVRSVGSQRLSFGNNTDGGATQVATKGDVSQVLSAMLPFVVAVTAVAALVQPATFTWVSKELYAPALGGIMLSIGIRLSFDDFALAVKRPLPLSVGFFAQYMLKPALGVLIAKAFGMSPLFYSGFVLTSCVAGAQLSSYASFLSKGDVAVSILLTSFTTIASVLVTPLLTGLLIGSVVPVDAVAMSKSILQVVFVPVTVGLVLNTYAKPVVTILRPVMPFVAMICTAMCIGSPLALNRSQILSKEGIQLVLPVLAFHTAAFIVGYWISKIPAFRQREEVCRTVSLCTGMQSSTLAGLLATQFLGGSQAVPPACSVVAMAIMGLSLA…	Theobroma cacao
76	Tc10v2_p008750.1	TcBASS4	MAVTIQSLILTPPRTATTPFPCLKTSHLLSRSLRINPSRSFATPIRSCKPSDETHGSGLANGLNWTKPLLNFAADNFLPLALIGGVAFGLANPTLGCLADKYYLSKFSTFGIFIVSGLTLRSDAIGAAAKAWPVGVFGLCSILLFTPYFSRLILQIHLQPQEFVTGLAIFNCMPTTLSSGVALTQLAGGNSALALAMTVMSNMIGILIIPFSISKFIADGVGVSVPTAQLLRSLVLTLLIPLILGKVLRESFRGLADYVDHNRKLYSRISAVFLSLVPWIQVSRSRSLLLMVKPTVFIVAIGIGALLHLILLAFNTLAIRSLSAVTGGSESIFAKKENAQAALLVASQKTLPVMVAVVEQLGGAFGESGLLVLPCVAAHIIQIILDSFLVNFWLRMDLP…	Theobroma cacao
77	Tc03v2_p022050.1	TcBASS5	MSSTIGQLSIQRPRFNHVYLQNISFHLPKQVRFPVLPLNSHVPVPVSSISPFGSSRLLVCKCASEKFSGSFERDPGQEYGLDSNQTVKQKKASIMEILKQSNSILPHVVLASTVLALVYPPSFTWFTSRYYAPALGFLMFAVGVNSSEKDFIEAFKRPYAIFAGYVGQFVVKPLLGYIFGMIAVTVFRLPTPLGAGIMLVSCVSGAQLSNYATFLTDPPLAPLSIVMTSLSTATAVFVTPMLSLLLIGKRLPVDVMGMVSSILQIVIAPIAAGLLLNRLFPRLCAAIRPFLPPLSVLDTAFCVGAPLAININSVLSPFGLTVSLLIVAFHLSAFIAGFFLSGFVFHKAPDVKALQRTLSFETGMQSSLLALALANRFFQDPLVGVPPAISTVIMSLMGF…	Theobroma cacao
78	VIT_219s0014g00250.1	VvBASS1-1	MQSSLSFPHARRGLNFAPKPNPTTTHPPFPKSPLLFFSNPTDSSSSSHQLRLTSLSQPHPPRNEPLFTTPTESISTRRRTRLVSFVAPLHSRIPLNGKSHGSRSFRGWIEVVGEALSTAFPVWVALGCLLGLIRPSSFNWVQPKWTVLGITVTMLGMGMTLTFDDLCKALAMPKELLAGFVLQYTVMPLLGFAVSKLLKLPSYYAAGLILVGCCPCGTSSNIVTYIARGNVALSVLMTAASTLSAVAITPFLTAKLAGQFVAVDAVGLLVSTLQVVLLPVLGGAFLNQYFQRLVKLVSPVMPTIAVVTVATLCGKAIAQSASAILASGQQVVLAAALLHTLGFFFGYILSRMLGLDVSSSRSISFEVCVKNSVLGVVLASQHLGNPLTAVPCAISSVCS…	Vitis vinifera
79	VIT_212s0035g00910.1	VvBASS1-2	MSLSLCLTPFASSSPQSHPRIPLPIPRNPTIFPSRKLSKLHPIRSVQEQFDHQPLTRSTPRWENMLSTAASLYPLYVTAGGVVACVKPSVFAWFVEKGPASYSLSLGLIMLSMGITLKLRDFFNLLIQRPFSILFGCVAQYTIMPSFGLIISKALGLSPSLTVGLILLACCPGGTASNVVTLIARGDVPLSIVMTICTTFGAVLLTPLLTKILAGAYVPVNAANLSISTLQVVVGPILLGSYIQSRFPELVKAVTPFAPLFAVLASSLLACSVFSENVVRLKSSMVSASLASDVSPLLCIQSLLSGELGLVILSVLLLHFAGFFVGYTAAAIAGFGERQRRAISVEVGMQNSSLGVVLATSHFPSPMVALPPAMSAVIMNIMGSSLGFFWRYIDPSDSK…	Vitis vinifera
80	VIT_211s0016g04560.1	VvBASS2	MASMSRFVLKDCKLQPFDALYGPSSCSLARRIHTRVEVRGGCSLPEKGRNLAIQNKQHSSIVALSGPSSIIQASRNSHILCKAAANVSGDVPGNTPAGMSQYERIIETLTTLFPVWVILGTVIGIYKPAAVTWLETDLFTICLGFLMLSMGLTLTFEDFRRCLRNPWTVGVGFLAQYLIKPMLGFFIVMTLKLSAPLATGLILVSCCPGGQASNVATYISKGNVALSVLMTTCSTIGAIVMTPLLTKLLAGQLVPVDAAGLAISTFQVVLVPTVIGVLSNEFFPKFTSKIVTVTPLVGVILTTLLCASPIGKVSDVLKTQGAQLILPVAILHAAAFALGYWVSKISFGESTSRTISIECGMQSSALGFLLAQKHFTNPLVAVPSAVSVVCMALGGSALA…	Vitis vinifera
81	VIT_207s0141g00620.1	VvBASS3	MAVTSRFLSLPPPTTPTATKPTIFSIAPTSISIPTRRRRSPVPAMAFACSTTSFIGRVGFHRREGNVSILSFGINPGPISEIPTTDSSQLLSALLPFVVAATAVAALAQPSTFTWVSRELYAPALGGIMLSIGIRLSIDDFALAFQRPLPLSIGFMAQYALKPALGVLIARALGMSQLFYAGFVLTACVAGAQLSSYASFLSKGDVALSILLTSSTTIASVLVTPLLTGLLIGSVVPVDAVAMSKSILQVVLVPVTLGLALNTYAKPVVNLLRPVMPLVAMVCTSLCIGSPLAINRSQILSAEGLRLVFPVLAFHTVAFTVGYWVSKIPIFRQEEEVCRTISLCTGMQSSTLAGLLATQFLGGSQAVPPACSVVAMAIMGLSLASFWGNGGRIRDLPSL…	Vitis vinifera
82	VIT_213s0106g00740.1	VvBASS4-1	MAAIIQTLILRPPHPKTLPHPTPITSNAIRFCISTHKCSLLLRKPHSVSKSFPITAAQHSAQGDDASQAASSGKALIWAKPLLSFVADNFLPLALVSGVALGLANPTLGCLADRYSLSKVSTFGIFIISGLMLRSGEIGAAAEAWPVGIFGLGSILLFTPLFSRLILQFQLQPQEFITGLAIFSCMPTTLSSGVALTQLAGGNSALALAMTVISNLLGILIVPFSISKFIADGVGVSVPTKQLLRSLVVTLLIPLILGKVLRESFKGECLVVLILHLMLPKNTVSVSRPNYTCATGVADFVDKNRKLLSMISAIFLSLVPWIQVSRSRSLLLMVKPAVFLVAIGMGTVLHLVLLAFNALSIQSLSAVSGGSKSPFAKRQNTVAFLLVASQKTLPVMVAV…	Vitis vinifera
83	VIT_206s0080g00280.3	VvBASS4-2	MGVGAVTTLHSRPLFAGVSPRRIPFPPTNGAFHFPLSFPSCPKLRSFSRTIRAVESSGQGNSDGSNHGKIFNSVNTLSLTKALSNFVVSNFLPIALISGVALGITNPTLGCIAHRYSLSTISTFGIFIITGLKLQGGEIGAVAEAWPALVFGLVSILLLSPFFSKIILQIQLAPQEFVTGLAIFSCMPTTLSSGVALTQLVCGNAALALAMTVMSNLLGILIVPFWISRFLANDFGASIPTEKLLWSLIFTLLVPLVLGKVLRSCFQGLATYVDQNRRIFSIASTILLSLTPWMQVSKSGALLLMVNPVVFLEAIGMGILGHIILLGFNAIALQSLSAIFGRESVFGKKENARALLVVSSQKALLIVVAVVEQLGGALGESGLLVLPCVAAHINQIIID…	Vitis vinifera
84	VIT_200s2117g00010.1	VvBASS5	MRGQKKASITDILKGANGILPHVVLASTLVALIYPPSFTWFTTRYYAPALGFLMFAVGVNSSEKDFLEAFNRPMAIFAGYVGQFVVKPLLGYLFGTIAVTIFGLPTAIGAGIMLTSCVSGAQLSNYATFLTDPPMAPLSIVMTSLSTATAVFVTPILSLLLIGKRLPVDVKGMVSSISQIVVAPIAAGLLLNRFLPRICNAIRPFLPPLSVLVTACCVGSPLAINVESVLSPFGVTVSMLIIAFHFTAFVAGYGLSGLVFHEAPDVKALQRTLSFETGMQSSLLALALANRFFQDSLVGVPPAISVSL	Vitis vinifera
93	WP_004707873.1	YfBASS4-1	MSWETWSFAFSVTVPSLLMMLLGVLLRRFGLMDDRFCDGATKLVFNLALPCLLFFSVATNHVNLMDNLPLAIYGAVGTLVTFILLELAAKWLVKDPRERGVFVQGGFRANTAIMGLAFAMTAYGDEGVALGSMYLTVTVLLFNMLSVITLTRSLQTGQGGKISKLALLRSIVTNPLIIGLLCGVAYARTYLPIPQVIAQTGSYISALALPLALLCTGASLDWHAMFRSSNVAALSSTAKLFVVPILMTLGGLLMGFRGATLGIIFLFSATPTAAGSYVMTRAMGGNAVLAANIIAITTVGSFFTTALGIYFLRSLNVM	Yersinia frederiksenii
94	WP_004706324.1	YfBASS4-2	MAISTSVYKAGLLISALGVIISLAGMVMQSTGLWHPGLVICITGFAIGAGYWPGLRSYQFTLWIIAGFVAAMIYSKDLIIWGGFNITHKWIVFLVIQATMFSMGTKLTIKDFADVAKMPWAVFVGTFCHFLIMPLLGYALTQIFSFPPEVAVGIILIGSCSSGLSSTVMVYIANANLALAISVTAVSTLVATVMTPLWVNILAGSLIEVKLLSMVMDVIKIVMIPIGAAILHDYLKTYASQQGRRVVQTIAAGCAVWLLFMILGGWDRLFETASADAQMLAVVANFFAGGIIWSLFYNWLTTKSDKVLLAMPRISMMGIIFFTTTAAAAGRDNLMQVGILLCVAMLIHNCGGFLIGYCMSRWVFRLDVESSRTIAFEVGLQNGGMASGLAAAMGKLATV…	Yersinia frederiksenii
95	WP_004711241.1	YfBASS4-3	MLVKITRLFPVWALLLSVAAYFRPTTFTGIGPYVGPLLMLIMFAMGVTLRLDDFKRVLSRPAPVAAATFLHYLIMPLTAWILAMLFRMPPDLSAGMVLVGSVASGTASNVMIYLAKGDVALSVTISAVSTLVGVFATPLLTRLYVDATISVDVVGMLKSILQIVVIPITAGLVIHHTFTKTVKRIEPYLPAMSMVCILAIISAVVAGSQSHIASVGFVVIIAVILHNGIGLLSGYWGGKLFGFDESTCRTLAIEVGMQNSGLAATLGKIYFSPLAALPGALFSVWHNLSGSLLAGYWSGKPVKKDQE	Yersinia frederiksenii
96	WP_002219577.1	NmBASS4	MNILSKISSFIGKTFSLWAALFAAAAFFAPDTFKWAGPYIPWLLGIIMFGMGLTLKPSDFDILFKHPKVVIIGVIAQFAIMPATAWLLSKLLNLPAEIAVGVILVGCCPGGTASNVMTYLARGNVALSVAVTSVSTLISPLLTPAIFLMLAGEMLEIQAAGMLMSIVKMVLLPIVLGLIVHKVLGSKTEKLTDALPLVSVAAIVLIIGAVVGASKGKIMESGLLIFAVVVLHNGIGYLLGFFAAKWTGLPYDAQKTLTIEVGMQNSGLAAALAAAHFAAAPVVAVPGALFSVWHNISGSL LATYWAAKAGKHKKP	Neisseria meningitidis
97	NP_416905.1	EcBASS4	MKLFRILDPFTLTLITVVLLASFFPARGDFVPFFENLTTAAIALLFFMHGAKLSREAIIAGGGHWRLHLWVMCSTFVLFPILGVLFAWWKPVNVDPMLYSGFLYLCILPATVQSAIAFTSMAGGNVAAAVCSASASSLLGIFLSPLLVGLVMNVHGAGGSLEQVGKIMLQLLLPFVLGHLSRPWIGDWVSRNKKWIAKTDQTSILLVVYTAFSEAVVNGIWHKVGWGSLLFIVVVSCVLLAIVIVVNVFMARRLSFNKADEITIVFCGSKKSLANGIPMANILFPTSVIGMMVLPLMIFHQIQLMVCAVLARRYKRQTEQLQAQQESSADKA	Escherichia coli
98	Dusal.0086s00017.1	DsBASS1-1	MQGLAVHSVPHRTPCTAQPQYCAPRVPGCSTAHIRGCSNKRARTTAQHWRHSLHLLLSRGRCLPSQVSSGDGSSSSSSSTGDGSGSSSSISGDGSRSSNGVGSSSNSSSSSSNGDGSSSSRSGSSSNGAGSSSSSSGSQLTPAYSPLPTPPGDAPLLAQRFQLILTVFKAAAAVAFMPPWEAALAQGSQKITNLFPVWVVVGAIAALIQPSLFNWIPTSWITWLLAATMLGMGLTMKLADFSRVFTASPWLLLFGLGLQYTVMPCLGFAISRYAGLDAAAAIGITLLSSCPGGTASNIVAFIAKGEMGLSIMMTTASTFTAIFATPLLTQFLAGALVPVNAKALFMSTLQVVLAPVLLGVVLNMRYPGTISRVAKVSPAAASLLVALIVATTLSHSAEA…	Dunaliella salina
99	Dusal.0109s00021.1	DsBASS1-2	MQSLQPLPLRSSHVGTSSGSRSPSICINSRIAIGPLPCPSTANASSEDINSSNAAFSSVSRCSAAVPHLQHSHSTLRRGSSLVPRAEAGQVATNADDSPGPLLTAFTRFSSLVTSFFPLWVIGAAFGGFHKPELFNWFQTSQITNGLMFVQLGMGLTLTFTEIGKVFTKQPALLALGMFLQYTVLPAIGFCISREWGLERGLAIGVALVSCMPGGTASNIVAFIARCDMPLSVMMTSASTLMAIAATPLLSSILVGQLVPLDPKAMFLSVLQLVLAPVLIGATVNTLFPKFVSIVRPFMPMAATAIVVLIVGSMIACNVDIMSNFGPQVIPAVFTLHAMGFFLGYYVSKFFGTTDKVSRTNSIEVGMQSSALAAVLAKLHFPDQPMVVAACIMSACTHA…	Dunaliella salina
100	Dusal.0246s00003.1	DsBASS4	MRSCEKLKKQGRERKSGMRQTLLSRLSGPAHTHFHHQQGALRVHSRKGCGRREAVQRPRVLTRGQHQGHSGNSSDLQTPAIAWLRPALRAIDKQILPVALVSFIVLGVIRPKEGLIAHELGLSNLITIAIFIISGLQLKRGDALAAAKATGCVAFGLVSILLLTPMLAYLLLKLPLPDHSLPIALGAAVFCCMPTTLSSGISMTAAAGGNTALAILLTLASNILGVFTMPFVLPTLLGSAVGGSSCGGLQPGSLLAQLTKVVLLPTLLGAAARAYIPGVAAAVDENRRVVVYLSAICLACVPWMQVSRSVCQGLAITAADLGLAVCLGSACHIVFLAFNALCVRVLSLGGQDRLEAARLRQALVLQASQKTLPVAVTIISSMTPSNAACAAAQAGGVLA…	Dunaliella salina
101	45844.3.0.228	MpBASS1	MTNPPAVTWFTGRAITVALAVTMLGMGLTLETSDFVDALRRPKQVAVGVALQYSIMPLTALLIGRVFPVHPSIAVGLVLVGCCPGGTASNLVTYLANANVALSVVLTTASTFMATAMTPLMTKTLAGTLVPVDAAGLFASTVQVVLMPVLSGLLLKKFAPAFVALASPFCPLVAVGTVALICASIIGQSSAAITAAGGTLLAAVACLHLAGFFLGYHVAGAFGFEERDRRTVSVEVGMQNSALGVVLATAHFADPLVAVPCAISATAHSCIGSAIAGAWRAFGSDGEKTK	Micromonas pusilla
102	47101.3.0.228	MpBASS4-1	MHRASTRVLPRRVFPRPRTERIERRGRASGAARRPATSASPREPRVPTNRRDRSPRSSMAIARRRATRGEPRAASASTPAPVNDDASDDASDATAARPNKPVLARVLAFAADNYFVFGLLTSIALASVAPHIGCTGGPLRPELTVNAIGVRAMFLIAGMNLPTSELARAATNARANLFVQFFIFGFAGVVVARVLAPALLALDLLTPALVDGLIVLACLPTTIGSGVALTSAAEGSVSLAVFHAVFGNLAGIVATPALLFLYLGGGGGGGGGGGGAGVNLADAVAKLCSVVLAPVVAGACVRAVPRAAAALTGAGVKRALRRVSDGVILAIVYNTFCNTFRDGFGVPPSQFASLTAVLFALLALYKTTVFVAGNAAGLSRKDVVAATFMASQKTLAFGL…	Micromonas pusilla
103	48088.3.0.228	MpBASS4-2	MAFTTFSLVGNGLLLILIFGLAAQVDLLEFRERFKKPVGICIGLVCQFLFLPLAGFCCVKIFFADNPVYGVPLLVTVSSPGGSYSNWWCSLFNADLPLSMAMTTASSLLAVVALPVNILVYITLAYPDAGDVVLDWGGLFLSLGVVVVGICGGLYVGQKKDEWRPNLNKIGNTAGVALIFLGLFFSSNSSSPIWARDSNFYAGTTLPCLFGLVLSLAFAYACRLPKPQCLSVTIETCYQNTAIALAVILASFSNDDAALCAEFGYAADEKCDVVGAAAGVPTFYQVVQVISLAIVCLSGWKSNWTYAPRKHSFWKILTSNYQPVAGVEDDARSDGTDRLSHGGPTGSFLMDSASRQLSRANSRANSRANSRQVSLFGDEYNGVDFTDLGSPEALSRSHA…	Micromonas pusilla
104	XP_022839296.1	OtBASS1	MALARWTRAPGSAMGGMHSQRARRARGRARATPTPRCVDRARARFDRVRTRARARGRVGGDVAARSRSTRESEAESSFFVDEARAATMGERAKRACETLTHQFPVFVALGAVVGFAMPGAVSWFRGDAVTRALALTMLGMGITLDVKDFENVLKQPWKIGMGVALQYTVMPTLAFVVGKVLLSNSSLAAGLVLVGCCPGGTASNVVTYIARASVPLSVTLTTVSTFMAAVMTPTLTKHLAGKMIPVDVAGLFTSTLQVVLLPVLAGVMLKRFAPKVSDAISPYAPLAAVLTVALICSSIIGRTSTQILAAGPSLIVAVICLHTMGFFSGYVLSRGAGFSEKTSRTMSIEVGMQNSALGVVLASAHFADPLVAVPCAISATVHSVIGSMLAAFWRYMDDT…	Ostreococcus tauri
105	XP_003077930.2	OtBASS2	MATFKQFSEVFANLFPIWTILAAVVGVLRPESFAFMTSNGYTGCLALLMFSMGITLTIDDFKRVFAKPGLIGLGFIMCYVIMPALAFFIGNALGLSGPLLAGLILVGSINGGQASNLCAYIARGDVALSVLMTTATTVGCIFMTPLICKLALGAVVDVDAVGMAISTIQVVLVPVVVGLTLNKYVPKFCRSVEPFSPIVGVTMTIILVGGAVANCAAGILGAGMTLQIAAFALHLIGGLAGYWGARAFKYGETTCRTVAIETAMKSSAFGFLLASLHFPEYLVRVPSAVSVVWMAVLGSTMAVVWRFIPVKEG	Ostreococcus tauri
106	XP_003081087.2	OtBASS4-1	MARGSVARWTTPTPSMRRRVDARAAGGRARGRSRRTIAMMSTSDGEDDGIGAVTTRGGSMSANAGRDGDEDDDDDDQGRAKGTGGWMAGTGRGVARAGGVVASAAAAAALASGGLGTWDPQTWAIAGLFLIAGVGLPIETVREAASNWRLNAFTQAFVFGFPPVVVASAASTLVQSGWLDETVVSGVFIMACLPTTVGSGVAFTRSADGNVSAALLNSVAANLAGIFLTPALVHAYLGADSAVDPVASSSKLVAQAVLPTLVGMSMRLLPGVAAAADGALKEPSKLLSDAILLAIVVKTFVTAEQSEAGALDWTTGAHLLGFLALFMLAHKSAIWLAASSVEGFSRRDRVAALYMGSHKTLAFGVPLITTTFENDPNLTSYLLPLVAYHPALIAVSAAL…	Ostreococcus tauri
107	XP_003082619.2	OtBASS4-2	MSLGSWGAIVGNVLLFGLVVGLAATVEREAFVRSMKSRALVVGAFAQFAFLPLVGFGCAKAFFADDPALGIPLIITTSSPGGSYSNWWTSLFNGDLSLSVAMTTVSSIASVGFLPLNLYMYTEGAYPHEAKIKVKWAGLFVSIGVVIGAIVSGLFIGTRWPRSRKTLNVAGNMFGVLLVLLGFFFSSNSSAPIWSRGWKFYIGLMIPCFAGMIVSLIWARILQLERPQALAVAIEVVYQNTAIALAVILSSFSNDTSCTNVASNDCDVVGIAAGVPTFYQLIQILSLGVLCVTSWRLGWTYAPVGTPLLKALATNFQPSTHVEYRQDQIDQSTSAQDLELARSGQGVEMSADVREHVAPA	Ostreococcus tauri
108	XP_024402966.1	PpBASS1-1	MKHRFQSTRDFSPKYCRISLDPLCVHGNGPHGQPSDVVSSEIEALHGLGFVALHESVVSGFVLRAVEMEMALRLRSGFPSCSSSKCVPSNRRRLEVSGDQGLREWSFQDAGGFVVLGNGGLKASVMQNGDLRRTLKHVRREVVRCAMQGGIESEGGEGEGEGDGKPSELLATSIEAFGEALSSGFPIWVAAACVAGLVKPAAFTWIQGQVQIIGLSITMLGMGMTMSLDDLKGALAMPKELVAGVLLQYTVMPTAGALVSRLLNLPANYAAGLILVSCCPGGTASNVVTYLARGNVALSVLMTAASTFLAVILTPMLTSKLVGQYVSVDAASLFSSTLQVVLLPVTVGVLLAHFLPGLVRRVSPLAPSVAVVTVAAICAGAISHSASTIRQSGGQVLIA…	Physcomitrella patens
109	XP_024380619.1	PpBASS1-2	MPYMQLARHVPSTDTFRQFSGPVLAGKKAVLRDQLRRSPKNVSSGLSSPSVSNQTGCEPWTVSPSVQSERPRFTAVAALGPSQTLGVEPDPSLDEGTTEKWHEWLAFATSLYPVYMLVGGLIAFWRPSAFSWFVKRGPDSYSAALGIIMLSMGFTMRIEDLLYVLTKRPVAVVFGFAAQYTIMPLLGSALCRLMGLPAEIAAGIILLSCCPGGTASNVVTYIARGDVPLSILMTICTTFAAVFITPLLTSILAGVYVPVDAISMALSTLQVVLVPVIAGACMQTFFPQVVSVITQFAPLIAVLISSLLASSVFSANIPLLVASPMKMVSILGSATSAMDPATTTQPVIVTLGIIGGVVMALHGAGFLLGYVAAKAAGFEEPQRRAVSIEVGMQNSSLGV…	Physcomitrella patens
110	XP_024376492.1	PpBASS2	MASIAASRAVGATWSGAALQRDVKLRSLGSGSIALAAPKMGRVSAPSGLHLRASAGAGAMDGGMFLPLGGKGLRLRSEKEDRSIVCGAEVGASGGAEVSAPRELNSFEKVVDVLTTMFPVWVILGTLIGIYKPSAVTWLNTDLFTLCLGFLMLSMGLTLTVEDFRRCLRNPWTVGVGFVAQYLVKPVLGFVIAHALKLSAPLATGLILVSCCPGGQASNVATYISKGNVALSVLMTTASTIGAIFMTPLLTKVLAGQLVPVDAVGLAVSTFQVVLMPTVVGVVAHEMFPKIVEKIITVTPLVGVIMTTLLCASPIGQVSDVLVAQGAQLILPVALLHLAAFALGYFMSKMFKFGESTSRTISIECGMQSSALGFLLAQKHFSNPLVAVPSAVSVVAMAL…	Physcomitrella patens
111	XP_024357487.1	PpBASS3-1	MEASIANSVRHVQNVVSLHGHPTCPEGLGSRLPLRSSSFLRGSSLPKHRLFYSGFIRRAEILDRVLRCSAKYGVPSGDTGSSAYNKQPSEKSKHHLDVTTRTPQGNQDGLKPLKSSSNKPVLSMPFKVEEETAIETSKARHKGRVGTYIREGNVSLASFGIKVKRDKKGKKVDLTKSLSQMLPYVVLATAVSALIQPASFAWVSKDYYAPALGGIMLSIGVQLSVSDFALVIKRPLPVLVGYVAQYIVKPLLGLLVCAALSVSPAFSSGLILTSCVAGAQLSSYAAFLSEGDVALSIILTSLTTITSVIITPLLTKFLIGSVVPVDVIAMGKSILQVVILPIVLGLSLNTYAKNFVDKIRPFMPLMAMVCTSLCIGSPLALNKSRIVSMEGFLLLFPVL…	Physcomitrella patens
112	XP_024362812.1	PpBASS3-2	MAANLANYVHNIRSVTSLREPPTPPEGLVKGLPSRGSCVFLGSTFPKHVFLSSGSIRRITLFHHVLYSSTQCKGSSGDKGKLTHNKQPCEKIKRHLNVNGGSSQGNEDGHKPLGPSSQKPATSTSYEGQQEGTIEIRRARHKGRVGTYIREGNVSLASFGIKVKRDKRGQKVDVTKSLSQLLPYVVLATAVSALTQPASFAWVSKDYYAPALGGIMLSIGVQLSVSDFTLVLKRPLPVLVGYMSQYMVKPLLGLLVCAAFSVSPAFSSGLILTSCVAGAQLSSYAAFLSEGDVALSIILTSLTTVTSVIITPLLTKLLIGSVVPVDIIAMGKSILQVVILPIVLGLSLNTYAKGFVDKIRTFMPLMAMVCTSLCIGSPLALNRSRIVSMEGFRLLFPVL…	Physcomitrella patens
113	XP_024362327.1	PpBASS4	MATRHETTSSRLSNPEWDAEKRPKMGEDGLPWTALDGEDSKRPATGNVEVTCKVQDEEHLGNVTLESGREGLRCRFAWNASVADFPAQPQNKGVNCHCSSEAMKNATKVSVVLPTGEELICDSVLPSKPGADVPNVGSVYKRLSFVDRYLFVWILAVMAIALVVGYKRREVARKLQVAEIASVSLPIAIGLWIMMFPVLCKVKYEILPGMLRKGQLTRTLVVSLIFNWLIGPALMTALAWATLPDLPDYRTGVILIGIARCIAMVLIWNDLARGHSELCAVLVAVNSTLQILLYLPLALFYIKVLGGSSVNVSVWDVAKS VLLFLGVPLVAGIVVRYAIFLIAGKTWFEKRFVPVISPLALIGLLFTIFVMFVSQAHSIIDNIGNVFRVAVPLLLYFM…	Physcomitrella patens
114	XP_024394508.1	PpBASS5	MTMQGRSLSLQHEVWPTLRFREASGEWNGTLRRRNSTTIQVHLKEQPCILKQFSWKQIGVSFTPLDYGRTPRGKTKPRGKITCSAGAADNDGKAQEAPMLTGLKKWEDALKHVNVYIPHAVVASTVLALSYPPSFTWFTTKYYAPALGFLMFAVGVNLSIDDFKHAVERPGPVALGLAAQYVLKPLLGVLFATFATRLMQLPEAIGSGLILCACVSGAQLSNYATFLTEPTLAPLSIVMTALSTALAVVVTPLLTLLLLGKRLPIDLVGMITNITEIVVVPIASGLFLNRFLPQVTRLIRPFLPALSLLTTCCCIGSPLAVNINAIRSPFGLGILLPVVSFHTSAFLAGYKITEVLFPKADDLTALARTISFESGMQSSLLGLALANKFFPDPVVGLPS…	Physcomitrella patens
115	XP_024527615.1	SmBASS1-1	MAASACFSAGAVILRDRARISSISAPRSLYSSKNGLIFHSHKSRSFTENRSRSDPAVPAARSFGDPPVEEGDGVWIQRLEAIGGVLSSLFPVWVGIACVAALVRPSAFLWIKGQLQMVGITITMLGMGMTLSIDDLKGALSMPREVAAGVFLQYTIMPLTGATVARVLGLPSHYAAGLVLVSCCPGGTASNVVTYLARGNVALSVIMTAISTFLAVVMTPLLTAKLAGQYVAVDANALVLSTLQVVLLPVLAGAGMAHYLPGLVRILSPLAPTVAVVTIAAVCAGAIAQSAAAITTTGAQIFVAVAMLHASGFLLGYLAAKVIRFSESTARTISIEVGMQNSVLGVVLANQHFTSPLTAVPCAISSVCHSVFGSALAGFWQASFQGPSES	Selaginella moellendorffii
116	XP_024529868.1	SmBASS1-2	MAASACFSAGAVILRDRARISSISAPRSLYSSKNGLIFQSHKSRSFTENRSRSARGVPAARSFGDLPVEEGDGVWIQRLEAIGGVLSSLFPVWVGIACVAALVRPSAFLWIKGQLQMVGITITMLGMGMTLSIDDLKGALSMPREVAAGVFLQYTIMPLTGATVARVLGLPSHYAAGLVLVSCCPGGTASNVVTYLARGNVALSVIMTAISTFLAVVMTPLLTAKLAGQYVAVDANALVLSTLQVVLLPVLTGAGMAHYLPGLVRILSPLAPTVAVVTIAAVCAGAIAQSAAAITTTGAQIFVAVAMLHASGFLLGYLAAKVIRFSESTARTISIEVGMQNSVLGVVLANQHFTSPLTAVPCAISSVCHSVFGSALAGFWQASSQGPSES	Selaginella moellendorffii
117	XP_024529398.1	SmBASS1-3	MALCAWCPTARLRLAVHLDSPASFLPIAARHRRPALADCRSRGAPIRSRDRECRAQASAGEDVSSAAPSSSRLEEILGVATSLYPVYVVFGGLLALARPQAYSWFVSRSPGSYSFALGAIMLSMGFTLKLSDLADVLRRRPAAIAFGFMAQYVIMPVMGAATSRFLNLSPMLSAGLVLMSCCPGGTASNVVTYIARGDVPLSIIMTACTTIGAVFATPLLTLSFAGAYIPVDVKGLALSTLQVVLAPVLLGAWLQGPFPHGVAFIKPFAPLAAVLISSLLASRFVPLDFFFRLSKPSYCSVFSVNVGLLSFNDADSSSLLLVATGVVMVHTVGFLLGYVASKVAGFEEPQSRAISIEVGMQNSSLGVVLANSHFASPLACVPPAVSAVLMNIMGSALAV…	Selaginella moellendorffii
118	XP_024544154.1	SmBASS1-4	MALCAWCPTACLRLAVHLDSPASFLPIAARHHRPALADCRTRGAPIRSRDRECRAQASAGEDVSSAAPSSSRLEEILGVATSLYPVYVVFGGLLALARPQAYSWFVSRSPGSYSFALGAIMLSMGFTLKLSDLADVLRRRPAAIAFGFMAQYVIMPVMGAATSRFLNLSPMLSAGLILMSCCPGGTASNVVTYIARGDVPLSIIMTACTTIGAVFATPLLTLSFAGAYIPVDIKGLALSTLQVVLAPVLLGAWLQGSFPHGVAFIKPFAPLAAVLISSLLASRFVPLDFFFRLSKPSYCSVFSVNVGLLSFNDADSSSLLLVATGVVMVHTAGFLLGYVASKVAGFEEPQSRAISIEVGMQNSSLGVVLANSHFASPLACVPPAVSAVLMNIMGSALAV…	Selaginella moellendorffii
119	XP_002974205.2	SmBASS2-1	MAVLALRSTAFAGSAGIHRRSWRPATAEARLGFGIAKPGDGAVAGMKAGSVSLVNTPTHQSHFPSLTAHRRERPVECHAAASAGEIPEKELSTFERVVELLTTMFPVWVILGTVIGIVKPTAVTWLQTDLFTVGLGFLMLSMGLTLTFEDFRRCLRNPWTVGVGFLAQYAIKPILGFLIALSLKLSAPLATGLILVSCCPGGQASNVATYISKGNVALSVLMTTCSTIGAILMTPLLTKVLAGQLVPVDAVGLAVSTFQVVLVPTIIGVLSNEYFPKFTQKIVTVTPLVGVILTTLLCASPIGQVSEVLVTQGTQLIFPVALLHAAAFLLGYWLSKLCNFGEMTARTISIECGMQSSALGFLLAQKHFSNPLVAVPSAVSVVCMALGGSGLAVFWRNRA…	Selaginella moellendorffii
120	XP_002975058.1	SmBASS2-2	MAVLALRSTAFAGSAGIHRRSWRPATAEARLGFGIAKPGEGAVAGMKAGSFSLVNTPTHRSHFPSLIAHRRERPVECHAAASAGEIPEKELSTFERVVELLTTMFPVWVILGTVIGIVKPTAVTWLQTDLFTVGLGFLMLSMGLTLTFDDFRRCLRNPWTVGVGFLAQYAVKPILGFLIALSLKLSAPLATGLILVSCCPGGQASNVATYISKGNVALSVLMTTCSTIGAILMTPLLTKVLAGQLVPVDAVGLAVSTFQVVLVPTIIGVLSNEYFPKFTQKIVTVTPLVGVILTTLLCASPIGQVSEVLVTQGTQLIFPVALLHAAAFLLGYWLSKLCNFGEMTARTISIECGMQSSALGFLLAQKHFSNPLVAVPSAVSVVCMALGGSGLAVFWRNRA…	Selaginella moellendorffii
121	XP_002973383.2	SmBASS3-1	MAFVLTTSSAVSQGTFLSLRVLCSRSVLPRGRRRWRRYCSRIEHSEAEDGMFSKFGDFHPASSANNSASSIGKLQVKRDSQGRKIDIAKSLSKMLPYIVVATAAAALIHPATFAWVRKEHYAPALGGIMLSIGVQLSISDFAIVLQRPLPLCMGYVLQYVMKPILGFLVVRGFGVPPSFAAGLILTACVAGAQLSSYAAYLSEGDIALSIMLTSISTITSVIVTPFLTQFLIGSVVPVDVVAMAKSILQVVFLPVLTGLTLNTYAKPLVDRIRPVMPLVAMVCTSLCIGSPLALNQSKIISMEGLQLLFPVLVFHALGFGLGYFISRLPFWRQNHKVSRTLSLCTGMQSSTLAMLLATQFLGDTQAVPPACSVVIMAVMGLTLATWWGKEESNNKTPSS…	Selaginella moellendorffii
122	XP_024533957.1	SmBASS3-2	MAFVLTTSSAVSQGTFLSLRVLCSRSVLPRGRRRWRRYCSRIEHSEAEDGMFSKFGDFHPASSANNSASSIGKLQVFSKAPKDHSSRKVSREENPLASFGLKVKRDSQGRKIDIAKSLSKMLPYIVVATAAAALIHPATFAWVRKEHYAPALGGIMLSIGVQLSISDFAIVLQRPLPLCMGYVLQYVMKPILGFLVVRGFGVPPSFAAGLILTACVAGAQLSSYAAYLSEGDIALSIMLTSISTITSVIVTPFLTQFLIGSVVPVDVVAMAKSILQVVFLPVLTGLTLNTYAKPLVDRIRPVMPLVAMVCTSLCIGSPLALNQSKIISMEGLQLLFPVLVFHALGFGLGYFISRLPFWRQNHKVSRTLSLCTGMQSSTLAMLLATQFLGDTQAVPPACS…	Selaginella moellendorffii
123	XP_024543122.1	SmBASS4-1	MENLCVSLVGATGRPWTSSAISFPRSKRQSELNRRVIAAASMSRQEIKRIVSKNFVSLALIGGMSIGMLEPRPGQFAQHLGLSRWATAGIFLLSGFTLQDGDINKALEAWPFALQGLISILFITPAAAWLVMQIKLNPKELVTGLAIFCCAPTTLSTGVSLTQLAGANKALALALTISSNLLAVFTMPVSVSLWIGKLGIKFPASKLFRSLVQTLVLPFAIGKLLREVFCFYHPAESIDRHREEISFASALLLSSVPWMQISSSRSLLLQLDARNLIAALFLGIALHFMFLAVNMFLVSLIKTGSKEDDEASSRAVILVASQKTLPVSVAVVETLKAGEGSGLLVLPCIAAHFSQIILDSILVGLWNRGKED	Selaginella moellendorffii
124	XP_024527048.1	SmBASS4-2	MENLCVSLVGATGRPWTQSKRQSKLNRRVIAAASMSRQEIKRFVSKNFVSLALIGGMSIGMLEPRPGQFAQHLGLSRWATAGIFLLSGFTLQDGDINKALEAWPFALQGLISILFITPAAALLVMQIKLNPKELVTGLAIFCCAPTTLSTGVSLTQLAGANKALALALTISSNLLAVFTMPVSVSLWIGKLGIKFPASKLFRSLVQTLVLPFAIGKLLREVFCFYHPAESIDRHREEISFASALLLSSVPWMQISSSRSLLLQLDARNLIAALFLGIALHFMFLAVNMFLVSLIKTGSKEDDEASSRAVILVASQKTLPVSVAVVETLKAGEGSGLLVLPCIAAHFSQIILDSILVGLWNRGKED	Selaginella moellendorffii
125	XP_024531516.1	SmBASS4-3	MEYDYRFRHSRPGGSERCGPRCFVCPGDGRETQRECVFVHPRRPGMIDENEYLASPESWHDLEENPEGLVDQTTMSAVALLATSGLRCRFASADEESTGDVPAHGVKETKGLVTAYCKCDPQVLTESPETWIVLANGDKVSCEISKKPEKEEAVYAKLSFLDRYLFVWILAVMVSAVLVGYYVKSVRDAFQVATIASVSLPIAVGLWVMMYPVLCKVRYELLGKMLAGGALVKSLALSFLLNWLLCPALMTGLAWATLPDLPGYRRGVILVGIARCIAMVLVWNDLAKGDPELCAILVAFNSLLQIILYGPLSLFFLEVLSRDTGIHVGMWEVAKSVLLFLGAPLAAGMITRAVLCSSLGKRWYETKFLPIIGPFALLGLLYTIFVMFSLQAHHIVGNL…	Selaginella moellendorffii
126	MA_10433055g0010	PaBASS1	MDCSRSSRVSKFGISSAKEVLIWVYLTSSSFRARATSSQGPEEGSPGWELKEILSTATSLYPLYLVVGGLIACIKPSVFAWFVNRGPASYSLSLGAIMLAMGLTLELRDLMNVLLKRPFAVLFGCLAQYSIMPASGTIWSRALGLPPELSVGLILLSCCPGGTASNVVTLIAQGDVPLSIVMTVCTTICAVFATPLLTKLLAGAYVPVDAGKLALSTLQVVVIPVLMGSFLQSACPQVVNVLVPFSPLLAVLMSSLLACSVFSANIAWTTKSNISRTYIGMQNSALGVVLASKNFNSPLIAVPAAVSAVVMNIMGSSLAFAWKHIDLPEKGSREGNESNKDSSFPYQSSNLYCDVTVSQSGAS	Picae abies
127	MA_100722g0010	PaBASS3	MASTVSTTCVLSNKIEAHLLHKSRNNNGRRKTRYLEGNSFANPWYPPSCNRRKLNRKHGLLLVSCSTPSYTGRVGTHSRVGNVTLASFEIKPKRFPNGQRVDFTESLSGVLPLVVAGTAAAALIKPATFAWVSKEYYAPALGGIMLSIGVQLSVKDFALAFQRPLPLTVGYLAQYLLKPILGVLIARAFGTPPIFAAGFILTACVAGAQLSTYASFLSKGDVALSIVLTSLTTISSVIITPVLTGLLIGSVVPVDAIAMSKSILQVVLIPVALGLALNTYAKPFVNLIRPFMPLMAMVCTSLCIGSPLALNQSQIISMEGLQLVFPVLSFHTFAFVIGYWVAKLPLLRQEENVCRTISLCTGMQSSTLAGLLATQFLGSTNAVPAACSVVAMAIMGLSL…	Picae abies
128	MA_10436203g0020	PaBASS4-1	MDFEHGYVALDDSREESELRVNCVLVEGEVERLGSILASNEGGLRCRFYRNNVEGGQLDVAGHRVGDDPHLQCGCSAENFEQGNRVSIVLPTGEEFICNAKVITDSYKHEKEDKSIIRRLSFLDRYLYVWILLDMVLAVVIGYYVKGIKKALEVAEIASVSLPICIGLWVMMYPVLCKVRYELVGKMVTSWELGRNILLSMFMNWIIGPALMTGLAWATLPDLPGYRAGVILVGIARCIAMVLIWNDLAKGDDQLCAVLVAVNSILQIIFYTPLALFYLKVVSRGEGIDVNTWDVAKSVLLFLGVPLAAGIITTFSLRRAFGNRWYQDKFIPFIGPWALIGLLYTIFVMFSIQADHIISHIGQVVRVAIPLLLYFGIVFFSSITACRFLKIPYSQSVTQ…	Picae abies
129	MA_10395829g0010	PaBASS4-2	MLLAVVIGYYVKQIKKAFEVAEITSVSLPICIGLWVMMYPVLCKVRYELVGTMVKSRELGRNVLLSVFMNWIIGPALMTGLAWATLPDLPGYRAGIILIGIARCIAMVLIWNDLAKGDSQLCAVLVAVNSILQIIFFTPVSLFYLKVVSRGQGIHVNTWDVAKSVLLFLGVPLAAGIITRFSLRRTFGNHWYQRKFIPFIGPWALIGLLYTIFVMFSIQAHHIISDIGHVVRVAVPLILYFGIVFFSSIAACRFLKIPYSQSVTQSFTASSNNFELAIAVAVGSFGIDSEQALAATIGPLIEVPVLLLLVHVILALRTRWFR	Picae abies
130	MA_9007655g0010	PaBASS4-3	ILLLFDNFFADKSIFWRLSFLDRFLYVWILVDMLLAVVIGYYVKQIKKAFEVAEITSVSLPICIGLWVMMYPVLCKVRYELVGTMVKSRELGRNVLLSVFMNWIIGPALMTGLAWATLPDLPGYRAGIILIGIARCIAMVLIWNDLAKGDSQLCAVLVAVNSILQIIFFTPVSLFYLKVVSRGQGIHVNTWDVAKSVLLFLGVPLAAGIITRFSLQRTFGNHWYQRKFIPFIGPWALIGLLYTIFVMFSIQAHHIISDIGHVVRVAVPLILYFGIVFFSSIAACRFLKIPYSQSVTQSFTASS	Picae abies
131	MA_10372232g0030	PaBASS5	MPISFSRLFLDPPVDFTPPTPVFDPMRNSGGEAPPTRKNGNDGYQSTDSFNGTQFRESLAILHGLVFELRQGVEDLQFRLEATDEKVAVFLQTLSSMHEDFSSDPTEATPMEEPSAAPGGGNDKVQRSAEIGLEGCSPWRPDAVMSTTGHGRYSVLQIFKGRRGRTGHRKTCDALPAAGPYLRLSRFQDERFARQYRYGPPPEFPLASPCSGIVHHLSGPNRCARTRTLRTSSRSVGNAPHGEGFSPVSFLTPRRFTNPPTRTHVRLLGPCFKTGRMESPPTNTTSVQVHSGPPQGRTLRSSTATTANQQAVLHPRLCRCNGLCWFAPRVERRTSLSRSASDRDASPASIRFPPGNFKHSLTLFSKSFSSFPRGTCSLSVSRPYLALDGIYHPIRAAFP…	Picae abies
132	scaffold00032	AtBASS1	MSHKLELTFSWQSPPYTMQSHIFRVRNKDPLLRVSNVDFIPSRNYRVRNRGSQQSDSFRVRNSGSLRSESFRVRNNGSLRSQSFTVISMGLLPYECFTVRNCQPLQSHNFRVRNRDTLQSETFSVGSRGLLKKQSFRVRNSSGDLQVPVQRLGWEAIGEALSTAFPLWVTLACVLALYKPPAFLWMHSNLKVFGISVTMLGMGMTLTIKDLHAALAMPKELLAGFVLQYTIMPLSGAFVSKLLRLPTHYAAGLILVACCPGGTASNIVTYLARANVALSVLMTAASTISAVVMTPFLTAKLAGQLVAVDAAGLFISTVQVVLAPVLVGALMNQYCHGVVKFVSPFMPLTSVLTVALLCGSAIAQNASAILMSGQQVVLAACALHGSGFFFGYALSRILG…	Amborella trichopoda
133	scaffold00122	AtBASS2-1	MALSMASMSGLIKKDLKISPSMGYSVRRAPMSLGLRSGFSLASRGRSFEVENDGLGVSERCPTPILLARASRSRIVLCKAEVNVAGDVPSNNPSGMSQYERIVELLTTLFPVWVILGTIIGIYKPSAVTWLETDLFTVGLGFLMLSMGLTLTFEDFKRCMRNPWTVGVGFLAQYLIKPMLGFFIAMALKLSAPLATGLILVSCCPGGQASNVATYISKGNVALSVLMTTCSTIGAIIMTPLLTKILAGQLVPVDAVGLAISTFQVVLVPTVVGVLAHEYFPKFTEKIITLTPLIGVVLTTLLCASPIGQVSEVLKVQGTQLIFPVALLHIAAFALGYWLSRLSSFGESTSRTISIECGMQSSALGFLLAQKHFTNPLVAVPSAVSVVCMALGGSALAVF…	Amborella trichopoda
134	scaffold00017	AtBASS2-2	MQDLFSFATSLYPVYVTVGGVIACVKPSAFSWFVRRGPASYSFSLGFIMLAMGLTLELSDFVCLFMQRPLSILFGCIAQYSIMPSFGALIAKSMGLSPALSVGLILLSCCPGGTASNVVTLIAQGDVPLSVMMTVCTTLGAALLTPLLTKVLAGAVIPIDAAKLSISTIQAVVLPILLGSSLQRIFPEFVKVVVPFCPLLAVLVSSLLASSVFSENVIRLGPSILGAKQGIDSSLPSGIHNILSGELAHVMWSVLLLHFAGFFVGNLASSICRFREPERRAISIEVGMQNSALGVVLATSHFTSPLVALPSALSAVIMNVMGSSLGLIWRHVDLEVTEEDEKA	Amborella trichopoda
135	scaffold00020	AtBASS3	MATAISSLVSNTYKPQPLNLCYSSTNINAIAIKASNSFIGRKGKLNGGSAGCGQRIGRVGARWRRGNGSFAMNMAIVSKWRRKGIFGGSIEQQPQSSDSVAGMLPLVVAATAAGALLYPVTFSWVSKEYYAPALGGIMLSIGIQLSINDFALAFQRPLPLSIGFMAQYVLKPMLGLMIVRAFRMPPIFAAGFILTSCVCGAQLSSYASFLTQGDVALSILLTSCTTISSVLVTPLLTRLLIGSVVPVDAVAMSKSILQVVLLPITLGLVLNTYAKPVVNAIRPFMPFLAMICTSLCIGSPLAINRNQILTMDGLRLLAPVLVFHTSAFIVGYWVSKLEFLRQEENVCRTISLCTGMQSSTLAGLLATQFLGSSHAVPAACSVVAMAILGLNLAFYWGNG…	Amborella trichopoda
136	scaffold00114	AtBASS4	MVAGAAQTLSFKIAISGNGSSSNGKPYFSLNNSFTSAFPLVLNPNSLHLYCSYRPYSFISFKRIYRVVGRPSQAGDGDIPHLSNSKLETILSWGRPVLEFITRNFLPLALLSGISLGLANPSLGCLAHKYSVTKWSTFGIFLISGLTLRTRDITAAVKAWPEGAFGLCSILFFTPFFSKLILQLELIPQEFIRGLAIFCCMPTTLSSGVALTQLVGGNSALALAVTVSSNLLGTLTVPLFLSRLVAKGVGISVPIKELLMSLVVTLLGPLILGQGLRFAFRSVAEYVDNNRRFFSMMNSVILSLVPWIQVSRSRSLLLLVRPAVFLIAIGLATFLHVAFLTWNSVAIQCLKVVSGGRASVFEKKENARAVTLVASQKTLPVMVAVVEQLGGALGEPGLL…	Amborella trichopoda
137	scaffold00069	AtBASS5	MSSANSGALLQSPSSFPAPLPVRFSRWKVSYPVLVRGQDSCSSGFLKSPSLDRSYHGRVMSAFTAELFEATLRRCKPLSLVCSLENSRLFVARCQSEMTFESSELNLDHQQGDTLKVTQDIVQNENGPLMMMKNANSILPHVVIASTVLALIFPPSFTWFTTRYWAPALGFLMFAVGVNSTTKDFLEAVKRPGVIAAGFAGQYIIKPLLGYILGTIAVSHLRLPDPIGSGIMLVSCVSGAQLSNYATFLTDPAMAPLSIVMTSLSTATAVFITPFLSLLLIGKRLPVDVRGMMTSIMQIVIAPIAAGLLLNR	Amborella trichopoda
138	Zosma49g00760.1	ZmBASS1	MATLGSFFSSSLSTTAVRKRIVLSFNPRKHINTRFTSTHENSKHNASLSINQATSANNFGSSGRPGGGYSIFRAIDPYGSDAFAKTNDCEDDGGASVWNLIARVSDTLSMAFPLWIALACFVGLWKPTTFVWANKKWQMIGLTLTMLGMGMTLTLNDLKEALLMPKELLIGFILQYTVMPLSGFWVSKFMKLPSHYAAGLILVSCCPGGTASNIITFLSRGNVALSVLMTAASTISAVVMTPLLTSKLAGQYVAVDPAGLFTSTVQVVLAPVLVGALLNQYCNSLVRLVSPAMPLVAVGSVAILCGSAISQNSTAILSSGFQVVLASCWLHGLGFSFGYIISRLLGVDVSSSRTISVEVGMQNSVLGVVLAGKHFGNPLTAVPCAVSSVCHSIYGSILA…	Zostera marina
139	Zosma208g00300.1	ZmBASS2	MASSMACMSRFTNKEMRLQRTQMDFYKPRAPSSIFPGRRFQAHLDFGKRTTLVVGVGEKIITPALMKNPVSITPVLRNNKVLCKAETNISGNIPSGTPVEMSSYVKIVELLTTLFPVWVILGTIIGIYKPSAVTWLQTDLFTVGLGFLMLSMGLTLTFDDFRRCMRNPWTVGVGFVAQYFIKPLLGFAIAMSLKLSAPLATGLILVSCCPGGQASNVATYISKGNVALSVLMTTCSTMGAIIMTPLLTKVLAGQLVPVDSAGLALSTFQVVLLPTIIGVLAHECFPKFTERIITLTPLVGVILTTLLCASPIGQVSEVLKTQGAQLILPVAILHVIAFALGYWLSKLSSFGESTSRTISIECGMQSSALGFLLAQKHFTNPLVAVPSAVSVVCMALGGS…	Zostera marina
140	Zosma56g00550.1	ZmBASS3	MATIPSSIVFYCMRSMNSWHPRCSVNQPMTEMARRLNGFRTSNTERQWPAIMLEKETLRKKRQVRSVFLTARSSSNEDEDDNNATSDSGSIISGLLPYAVAITGVAALVNPSTFSWVSKDLYAPALGGIMLSIGIKLSLQDFALAFKRPIPLTLGYLAQYMIKPMLGMVIARVFRIPPMFYAGFILTCCVAGAQLSSYASFLSKGDVALSILLTSTTTITSAIVTPLLTGLLIGSVVPVDAIAMSKSILQVVLFPVGIGLGLNTYAKPVVDVIKPVMPILALICTSLCIGSPLAINRSQILTRQGFNLLLPILSFHLLAFFFGYWFSKIPFCRQEEDICRTISLCTGMQSSTLAGLLATQFLGSSQAVPAACSVVVMAIMGLYLASFWGSGSRIRDIPG…	Zostera marina
141	Zosma2g00830.1	ZmBASS4	MAGSALQIYAQSTLQVASLKRRWIRTSSQSIFHDLHRRILIQLPLHPQPPFHFLRSRLALRPIRSKTSSSGEVEGDGEGGSSIFEDRLDWARPLLKFLEANFLPLALISSVILGVANPTLGCLAHSYSLSKYSTFGIFVISGLMLKSEEIGAAAKSWQAGTYGLISILLFTPFFSRLILQLQLSPREFLNGLAIFCCVPTTLSSGVALTQLARGNTALALAMTVLSNLLGILFVPFSLSSFIGHGSGVTIPTKQLFQNLTFTLLIPLIIGKVLRDSFRNIAQYVDGNKRRFSMVSAILLSLVPWMQMSRSRSLLLTTKLSSFLIAMILGMFLHLVLLAFNTFAVQSLSVMHGDSGKNSVFAKKENARAVIIVTSQKTLPVTVVVVEQLGGALGESGLLV…	Zostera marina
142	Zosma85g00970.1	ZmBASS5	MMSNLTISTSLRCNSTRFTPNFSRKYRLPDLRRSPRILFTPTPLLTEWKSRDVNSLFAKGLSAKIVPRDDELVPAQGYDALMKMLRSANSVLPHVVLGSTVLALAYPPSFTWFTTRYYAPALGFLMFAVGVNSSPSDFLQAVKRPQVISTGYVCQFIIKPLLGYIFGSVAVIAFHLPNSIGAGIMLTACVSGAQLSNYATFLTDLELAPLSIVMTSLSTATAVLVTPTLSLLLIGKRLPVDVIGMMSNIVQIVVVPIVAGLFLNRFVPRICAVIQPLLPPLSIFVTALCVGSPLAINMKSITSPFGVTASLLIFGFHASSFIASYFLTGKVFKRTPKVEALQRTISFETGMQSSLLALTLANNFFQDPLVGVPPAISVVIMSLMGFFLVMVWSKKQKQD…	Zostera marina
143	PEQU_10428.1	PeBASS1	MRRRKRRDGKCFPPAASLYPLYVTAGGAIACFRPSAFSWFVNGAPLSYSCSLGFIMLVMGVTLELNDLLGVLRQKPFSVLFGCLAQYTIMPAFGAIVSRALCLPASLSVGLILLACCPGGTASNVVTLIARGDVPLSIVMTVCTTLAAVLLTPFLTKILAGTYVPVDAAKLSLSTLQVVVIPTLIGSYMQSRFPSSVKLITPFAPLLAVLASSLLASSVFSENVVRLKSSIIDISRSFDQGFLYGLHGILSGELGLVILSILLLHFVGFFVGYLAAAVGGFREKQRRAISIEVGMQNSSLGVVLATSHFSSPMVALPAALSAVIMNIMGSTLGLIWRYIEPQNGKEASTQTKAD	Phalaenopsis equestris
144	PEQU_17519.1	PeBASS2	MVFFYICFCRNQKFLCKAEANISGDFPNHASNGMSRYERVVELLTTFFPVWVILGAIIGVYKPAAVTWLETDLFTVGLGFLMLSLGLNLTFEDFRRCMCNPWTVVVGFLAQYLVKPLLGFVIAMTLKLSAPLATGLILVSCCPGGQASNVATYISKGNLALSVLMTTCSNIGAIVMTPLLTKVLAGQLVPVDAAGLAISTFQVVLAPTIVGVLVHEYFPKFTEPIIKITPLIGVILATLLCASPIAQFSEVLKSEGAQLIVPVALLHAAAFVLGHWLSRLSTFGECTSRTISIECGMQSSALGFRLAQKHFRNPLVAAPSAVSFVCMALGGIALAVFWRNSPISVNDKDDFKE	Phalaenopsis equestris
145	PEQU_24197.1	PeBASS4	MVPFEADVDTMKPKHTRAEDDRFSRSKKTMTSQEADKVVAEVGTSSSRKNERLSEANVKEERSLVTGVSLGFANLRLGYLADRYSLSKFSTVGIFFLSGLMLRSQEIGAAVEAWPAGILGLLVGGNSALALAMTVISNFLGTMTVPISLALFVGGVGVSIPTVQLFKSLVMTLLVPLALGKLPLDWDKGITILQNLQSRKRDRIVGLKLDSGQTWTRSADRNRNPLGVAVCVDKNRQYLSMTSAILLSLVPWMQVSRSKSLLLTVRPEVFATAVSMGVLLHIILLALNTFAVRILSMLSGDEQSILAKRENACAVIIVASQKTLPVMVAVVEQLRGALGEPGLLVLPCVAAHINQIIIDSLLVNWWTKDQRSTTTKDA	Phalaenopsis equestris
146	PEQU_22834.1	PeBASS5	DVLSILKSANSIIPHVVLASTVLALVYPPSFTWFTTRFYAPALGFLMFAVGVNLSPKDFLEAIRRPEVIAAGYAGQFIIKPILGYIFGSIAVSILNLPNSLGAGIMLVSCVSGAQLSNYATFLTDPPMAPLSIVMTSLSTATAVFVTPTLSLLLIGKKLPVDVIGMMSSIMQIVVAPIAAGLLLNRFLPSICAAVQPFLPPLSVLVTALCVGSPLAINIDAVISPFGVAVLLLIFGFHASAFIAGYGLSGLVFRKVDDVKALQRTISYQTGMQSSLLALALANRFFQDPLVGVPPAISV	Phalaenopsis equestris
147	GSMUA_Achr1P08420	MaBASS1-1	MAAAAAKRLLAPARAASNPLADSGADGESERSLREVIVRAGEVLSLAFPLWVGSACVLALWKPSSFLWAHKNWQILGLTLTMLGMGMTLTLQDLRGALLMPKELAAGFVLQYTVMPLSGFFVSKLLDLPSHYAAGLILVACCPGGTASNIVTYLARGNVALSVLMTASTFTAMIMTPFLTSKLAGQFVAVDPVGLFLSTVQVVLAPVLLGALLNQYCNSLVEFVSPLMPLVAVGSVALLCGSAIAQNASAILSSGLQVVISVCCLHGSGFFFGYVLSRMLGIDVSSSRTISIEVGMQNSVLGVVLAGQHFANPLTSVPCAVSSICQSVYGSILAGIWRRMTPTTQAKD	Musa acuminata
148	GSMUA_Achr10P09660	MaBASS1-2	MSCTSSNVHSSDRVDDRWYPDPITPDTISKAPGDYKSPTCRLLCCFPVLPSPPMSIVCFRSLVFPHQSRPNLLLHRAPPRCGFYRRPTRSTVRALSGIPDQADPRSRRWKKVLTTAASLYPLYVTIGGTVACVNPSAFSWFVKRGPASYSLSLGFIMLATGLTLELKDLFALFRERPFSILLGFVAQYTIMPAFGVILSKAVGLPPSLSVGLILLACCPAGTASNVVTLIARGDVPLAIVMTVCTTLAAVLLTPLLTKILAGTFVSVDVIRLSISTLQVVVAPVLLGSYLQSAFPAIVKAIIPFAPLLAVLASSLLSSSV FSENVVRFRTSTLNGSGGSDIISGDMGVVILAVFLLHFAGFLLGYLSAAMCGMGEKQRRAISIEVGMQNCSLGVVLAT…	Musa acuminata
149	GSMUA_AchrUn_randomP15990	MaBASS2-1	MLHTCFAMTLDFDYRWTYRLTIPFEITHDNFSLANHKIRTNVCMIQMSRQVLCKAEANASGDFPNNPVAEMSQYENIVELLTTLFPVWVILGTIIGIYKPSMVTWLETDLFTVGLGFLMLSMGLTLTFEDFRRCLRNPWTVGVGFLAQYLIKPLLGFAIAMTLKLSAPLATGLILVSCCPGGQASNVATYISKGNVALSVLMTTCSTIGAIVMTPLLTKLLAGQLVPVDAAGLAISTFQVVLVPTIVGVLSHEYFPKFTERIITLTPLIGVILTTLLCASPIGQVAVVLKAQGAQLIIPVALLHAAAFALGYWCSRLSSF GESTSRTISIECGMQSSALGFLLAQKHFTNPLVAVPSAVSVVFMALGGSALAVFWRNRPIPVDDKDDFKE	Musa acuminata
150	GSMUA_Achr6P01650	MaBASS2-2	MATTTATASSSSVASISRILHRDCGSQSRPALYAKGFSLSPSPARCRPQPRREQKAVLVSESSMPNGGGGRNDASAYSMTSTIIPVLRSRQVLCKAEANVSGDILNSPVAEMSQYERIIELLTTLFPVWVMLGTIIGINKPSMVTWLETDLFTVGLGFLMLSMGLTLTFEDFRRCLRNPWTVGVGFLAQYLIKPMLGFTIAMTLKLSAPLATGLILVSCCPGGQASIVATYISKGNVALSVLMTICSTIGAIVMTPLLTKLLAGQLVPVDAAGLAISTFQVVLVPTIVGVLSHEYFPKFTERMITLTPLIGAILTALLCA SPIGQVAEVLKAQGAQLIVPVALLHAAAFALGYWFSRLSSFGESTSRTISIECGMQSSTLGFLLAQKHFTNPLVAAPS…	Musa acuminata
151	GSMUA_Achr3P19460	MaBASS3	MAALPAFACGCLVAGPSLRRTPGGQASPSPSLAVTAPRPSSFPTLKAVRGRGRWGWASACSTSFPRLGRDGWQRREGSASLLSFGAGPGELLGGSGGGADQATGDPSQGLSLLLPFVVAATAVAALANPATFSWVSKEYYAPALGGIMLSIGIRLSIDDFALAFKRPLPLSVGYIAQYVLKPVLGLLIAKIFRAPSMFYAGFILTCCVAGAQLSSYASFLSKGDVALSILLTSSTTISSVLMTPLLTGLLIGSVVPVDGVAMSKSILQVVLVPVALGLVLNTYAKAVVNFIQPIMPFFAMVCTSLCIGSPLAINRNQILSSHGLMLLFPILTFHLVAFVLGYWFAKFPFFRQEESVCRTISLCTGMQSSTLAGLLATQFLGSTHAVPAACSVVLMAIMG…	Musa acuminata
152	GSMUA_Achr6P17370	MaBASS4	MAVAVAVAVAQRNLARWPPAVASTAAPRPRTFPFSANTIRFSANFIVPIVYPPLFAEPRPVLRLARAVGGFDQVGGSGNQSSEDSVSQKASTWAEPLLDFVATNFLPLALLSGIALGLVNPTPGCLAHKLSLSRFSTCGIFFISGIMLHSRELGAAVEAWPAGLFGLGSILLITPFFSRLVLQIQLTPHELITGLAAFCCMPTTLSSGVALTQLVGGNSALALAMTVLSNLLGILIVPFSLSKLIGAGAGISVPTAQLFKSLIMMLLVPLVIGKVIRDSSKSVAEYVDRNRRSFSMISAILLGLVSLYNL	Musa acuminata
153	GSMUA_Achr9P24350	MaBASS5	MKALPEVPSPLCSICPASSIFAGPNNGEYSMKRRSLSPLFTRARLSPFFADEQHRYANDDKILLGSCVSAKAADSFEPDRSAKDAFRPSQEVRQDEISILKILKGANSIIPHVVLASTVLALVYPPSFTWFTTRYYAPALGFLMFAVGVNSSLNDFVEAFKKPDAIAAGYVGQFIIKPLLGYLFGSISVSLFKLPNSLGAGIMLVSCVSGAQLSNYATFLTDPPMAPLSIVMTSLSTATAVFVTPTLSLLLIGQKLPVDVKGMMSSIVQIVVAPIAAGLFLNRFLPRICAAIQPFLPPLSVFVTALCVGSPLAINMKAII SPFGVAIVLLLFAFHASAFISGYGFAGILFRRSTDVKALQRTISFETGMQSSLLALTLANKFFKDPLVGVPPAISVVL…	Musa acuminata
154	TraesCS1D01G394600.1	TaBASS1D	MALLRRPPLAPSPAAAASLPHHRLHLATPHTHLTRPPPSCPRLRISAAPSLRPLRGIPSTRCHAAAGDPAPAPSQAPGGARAALVRVGEALSLGFPLWVASACALALWRPASFLWVTPTAQMVGLSFTMLGMGMTLTLDDLRTALLMPKELAAGFLLQYTVMPLSGYLISKLLNLPSHYAAGLILVSCCPGGTASNIVTYLARANVALSVLMTAASTFAAAFMTPLLTSKLAGQYVAVDPMGLFVSTSQVVLAPVLLGALLNQYMGRLVESVSPVMPFIAVATVAVLCGNAIAQNASAILASGLQVVLSVIFLHGSGFFFGYVLSRMLGIDIASSRTISIEVGMQNSVLGVVLAGKHFGSPLTAVPCAVSSICHSVYGSILAGVWRSMPPNDKQGA	Triticum aestivum
155	TraesCS1A01G386400.1	TaBASS1A	MAVLRRPPLAPSPTAAASLPHHRLHLATPHIHLTRPPPSSPRLRISAAPSLRPLRGIPSSRCHAATGDPAPALSQAPSAGGGGARAALVRVGEALSLGFPLWVASACALALWRPASFLWVTPTAQMVGLSFTMLGMGMTLTLDDLRTALLMPKELAAGFLLQYTVMPLSGYLISKLLNLPSHYAAGLILVSCCPGGTASNIVTYLARANVALSVLMTAASTFAAAFMTPLLTSKLAGQYVAVDPMGLFVSTSQVVLAPVLLGALLNQYMGRLVESVSPVMPFIAVATVAVLCGNAIAQNASAILASGLQVVLSVIFLHGSGFFFGYVLSRVLGIDIASSRTISIEVGMQNSVLGVVLAGKHFGSPLTAVPCAVSSICHSVYGSLLAGVWRSMPPNDKQ	Triticum aestivum
156	TraesCS1B01G413800.1	TaBASS1B	MALLRRPPLARTAAAASLPHHRLRLATPHTHLTRPPPSTPRLRISAAPSLRPLRGILSSRCHAAARDPASAPSQVPGGARAALVRVGEALSLGFPLWVASACALALWRPASFLWVTPTAQMVGLSFTMLGMGMTLTLDDLRTALLMPKELAAGFLLQYTVMPLSGYLISKLLNLPSHYAAGLILVSCCPGGTASNIVTYLARANVALSVLMTAASTFAAAFMTPLLTSKLAGQYVAVDPMGLFVSTSQVVLAPVLLGALLNQYMGRLVELVSPLMPFIAVATVAVLCGNAIAQNASAILASGLQVVLSVICLHGCGFFFGYVLSRMLGIDIASSRTISIEVGMQNSVLGVVLAGKHFGSPLAAVPCAVSSICHSVYGSLMAGVWRSMPPNDKQGA	Triticum aestivum
157	TraesCS3D01G220400.1	TaBASS2D	MAPSATCPLHSMASVSRALRPRPRLAAPRLGCGLRVGCSVPAYGSAATEKADWGLAIAPSPATTLVPVVRSRQIFCKAEANISSNLPASEPTGASQYEKIVELLTTLFPVWVILGTVIGIYKPSMVTWLETDLFTVGLGFLMLSMGLTLTFEDFRRCLRNPWTVGVGFLAQYLIKPMLGYAIALTLKLSAPLATGLILVSCCPGGQASNVATYISKGNVALSVLMTTCSTIGAIAMTPLLTKLLAGQLVPVDAAGLAISTFQVVLVPTIVGVLAHEYFPKFTERIISITPLIGVILTTLLCASPIGQVAEVLKTQGAQLILPVALLHAVAFALGYWISKWSSFGESTSRTISIECGMQSSALGFLLAQKHFTNPLVAVPSAVSVVCMALGGSALAVFWR…	Triticum aestivum
158	TraesCS3B01G262000.2	TaBASS2B	MAPSATCPLHSMASVSRALRPRPRLAAPRLGCGLRVGCSVPAYGGAATEKAGWGLAIAPAPATTLVPVVRSRQIFCKAEANISSNLPASEPTGASQYEKIVELLTTLFPVWVILGTVIGIYKPSMVTWLETDLFTVGLGFLMLSMGLTLTFEDFRRCLRNPWTVGVGFLAQYLIKPMLGYAIALTLKLSAPLATGLILVSCCPGGQASNVATYISKGNVALSVLMTTCSTIGAIAMTPLLTKLLAGQLVPVDAAGLAISTFQVVLVPTIVGVLAHEYFPKFTERIISITPLIGVILTTLLCASPIGQVAEVLKTQGAQLILPVALLHAVAFALGYWISKWSSFGESTSRTISIECGMQSSALGFLLAQKHFTNPLVAVPSAVSVVCMALGGSALAVFWR…	Triticum aestivum
159	TraesCS3A01G232700.1	TaBASS2A	MAPSATCPLHSMASVSRALRPRPRLAAPRLGCGLRVGCSVPAYGSAATEKAEWGLAIAPSPATTLVPVVSCFCRVLTGHYIYANVRSRQIFCKAEANISSNLPASKPTGASQYEKIVELLTTLFPVWVILGTVIGIYKPSMVTWLETDLFTVGLGFLMLSMGLTLTFEDFRRCLRNPWTVGVGFLAQYLIKPMLGYAIALSLKLSAPLATGLILVSCCPGGQASNVATYISKGNVALSVLMTTCSTIGAIAMTPLLTKLLAGQLVPVDAAGLAISTFQVVLVPTIVGVLAHEYFPKFTERIISITPLIGVILTTLLCASPIGQVAEVLKTQGAQLILPVALLHAVAFALGYWISKWSSFGESTSRTISIECGMQSSALGFLLAQKHFTNPLVAVPSAVS…	Triticum aestivum
160	TraesCS6B01G115200.1	TaBASS3B	MSVAVAAASSSLPSRYALGHANSHRPLRFVSSPPQPCASPASLLRRRRAAAPTTFCSAPSLGRVGWPRREGSAWLLSFSAEADASPSDAEGAGDPSEAVSALLPLVVVATAVAALGNPATFSWVSKELYAPALGGIMLSIGIKLSFDDFALAFKRPVPLSIGYMAQYMLKPLLGVLIARVFRMPSAFFAGFMLTCCVSGAQLSSYASFLGKGDVALSILLTTYSTISSVIVTPILTGLLIGSVVPVNGIAMAKSILQVVLLPVTVGLLLNTYAKPVVNVIQPVMPFVAMVCTSLCIGSPLAINRTMLLSSQGFMLLLPIVTFHIAAFVVGYWVSKLPQLRQEEPVCRTISVCTGMQSSTLAGLLATQFLGISQAVPAACSVVVMAIFGLTLASYWGSGM…	Triticum aestivum
161	TraesCS6A01G086600.1	TaBASS3A	MSVAVVAASSSLPSRYALAHANSHRPLRPLRFISSPPQPCASPASLLRRRRAAAPTTFCSAPSLGRVGWPRREGSAWLLSFSAEADASPSDAEGAVDPSEAVSALLPLVVVATAVAALGNPATFSWVSKELYAPALGGIMLSIGIKLSFDDFALAFKRPVPLSIGYMAQYMLKPLLGVLIARVFRMPSAFFAGFMLTCCVSGAQLSSYASFLGKGDVALSILLTTYSTISSVIVTPILTGLLIGSVVPVNGIAMAKSILQVVLLPVTLGLLLNTYAKPVVNVIQPVMPFVAMVCTSLCIGSPLAINRTMLLSSQGFMLLLPIVTFHIAAFVVGYWVSKLPQLRQEEPVCRTISVCTGMQSSTLAGLLATQFLGISQAVPAACSVVVMAIFGLTLASYWG…	Triticum aestivum
162	TraesCSU01G019900.1	TaBASS3D	MSVAVAAASSYLPSRYALGHANSHRPLRPLRFISSPPQPCASPASLLRRRRAAAPTTFCSAPSLGRVGWPRREGSAWLLSFSAEADASPSDAEGAVDPSEAVSALLPLVVVATAVAALGNPATFSWVSKELYAPALGGIMLSIGIKLSFDDFALAFKRPVPLSIGYMAQYMLKPLLGVLIARVFRMPSAFFAGFMLTCCVSGAQLSSYASFLGKGDVALSILLTTYSTISSVIVTPILTGLLIGSVVPVNGIAMAKSILQVVLLPVTLGLLLNTYAKPVVNVIQPVMPFVAMVCTSLCIGSPLAINRTMLLSSQGFMLLLPIVTFHIAAFVVGYWVSKLPQLRQEEPVCRTISVCTGMQSSTLAGLLATQFLGISQAVPAACSVVVMAIFGLTLASYWG…	Triticum aestivum
163	TraesCS3A01G150200.2	TaBASS4A	MITHHPSLLRLRAPLPAGLRHGTSHALLFTAAAYSPPPPPLRLLPLRVAAGGASPVGPDGGNRATPPPLGAAALDFARSNFLPLALIGGMTLGLLDPTLGCLAHKYSLSKYSTFGIFIISVMAFSCIGLTLRTKELGAALQAWPAGLFGLGSILLFTPFLAQFLVQIQFFPREFITGLAMFCCMPTTLSSGVTLTQLAGGNSALALAMTVISNLLGIMFVPLSLAKYIGTGAGVSLPTKELFRSLVNTLLIPLILGKVARETSKGIAEFVDGNRQGFSVLSAVLLSLVPWIQVSRSRSLLLSVKPKAFAVIVTIGVLLHLALLAFNATTLQVLSCLKQKEESVFARKEYARAVILVASQKTLPVLVAVVEQLGGALGESGLLVIPCVAAHINQVRAGAC…	Triticum aestivum
164	TraesCS3B01G177200.1	TaBASS4B	MITHHPSLLRLRAPLPAGLRHGTSHALLFTAAAYSPPPPPLRLLPLRVAAGGASPVGPDGGNRATPPPLGAAALDFARSNFLPLALIGGMTLGLLDPTLGCLAHKYSLSKYSTFGIFVISGLTLRTKELGAALQAWPAGLFGLGSILLFTPFLAQFLVQIQFFPREFITGLAMFCCMPTTLSSGVTLTQLAGGNSALALAMTVISNLLGIMFVPLSLAKYIGTGAGVSLPTKELFRSLVNTLLIPLILGKVARETSKGIAEFVDGNRQGFSVLSAVLLSLVPWIQVSRSRSLLLSVKPKAFAIIVTIGVLLHLALLAFNATTLQVLSCLKQKEESVFARKEYARAVILVASQKTLPVLVAVVEQLGGALGESGLLVIPCVAAHINQIIIDSILVNWWRK…	Triticum aestivum
165	TraesCS3D01G158100.1	TaBASS4D	MITHHPSLLRLRAPLPAGLRHGTSHALLFTAAAYSPSPPPLRLLPLRVAAGGSSLVGPDGGNRATPPQPGAAALDFARSNFLPLALIGGMTLGLLDPTLGCLAHKYSLSKYSTFGIFVISGLTLRTKELGAALQAWPAGLFGLGSILLFTPFLAQFLVQIQFFPREFITGLAMFCCMPTTLSSGVTLTQLAGGNSALALAMTVISNLLGIMFVPLSLAKYIGTGAGVSLPTKELFRSLVNTLLVPLILGKVARETSKGIAEFVDGNRQGFSVLSAVLLSLVPWIQVSRSRSLLLSVKPKAFAIIVTIGVLLHLALLAFNATTLQVLSCLKQKEESVLTRKEYARAVILVASQKTLPVLVAVVEQLGGALGESGLLVIPCVAAHINQIIIDSILVNWWRQ…	Triticum aestivum
166	TraesCS5D01G315700.1	TaBASS5D	MAPAAAAAAVVRRAHFASSCLSAGRRPRGRADRVSLAPPAASPPRVSWEQGSGVPIRGRVWAKAGGSFEQDRSGVGAASPSPPQGVEEGRVDFLKILKSANSIIPHVVLGSTILALLYPPSFTWFTTRYYAPALGFLMFAVGVNSSVKDFIEAIKRPDAIAAGYIGQFIAKPFFGFLFGTLAVMTFNLPTAVGAGIMLVSCVSGAQLSNYATFLTDPHMAPLSIVMTSLSTASAVFFTPTLSYLLIGKKLPVDVVGMMSSIVQIVVAPIAAGLLLNRFLPRLCSAIQPFLPPLSVFVTALCVGSPLAINIKAVLSPYGLSIVFLLFAFHTTSFVAGYHLAGTWFRKSADVKALQRTISFETGMQSSLLALALANRFFPDPLVGVPPAVSVVLMSLMGFG…	Triticum aestivum
167	TraesCS5B01G309100.1	TaBASS5B	MAPAAAAAVRRVHFASSCPSAGRRFHGRADRVSLAPPAASPPRVSWEQGSGVPIRGRVWARAGGSFEQDRIGVGAASHSPPQGVEEGRVDFLKILKSANSVIPHAVLGSTILALLYPPSFTWFTTRYYAPALGFLMFAVGVNSSVKDFIEAIKRPDAIAAGYIGQFIAKPFFGFLFGTLAVNTFNLPTAVGAGIMLVSCVSGAQLSNYATFLTDPHMAPLSIVMTSLSTASAVFITPTLSYLLIGKKLPVDVVGMMSSIVQIVVAPIAAGLLLNRFLPRLCSAIQPFLPPLSVFVTALCVGSPLAINIKAVLSPYGLSIVFLLFAFHTTSFVAGYHLAGTWFRKSPDVKALQRTISFETGMQSSLLALALANRFFPDPLVGVPPAVSVVLMSLMGFGLV…	Triticum aestivum
168	TraesCS5A01G308700.1	TaBASS5A	MAPAVVRRAHFSSSCPSAGRRQLGGRADRVSLAPREASPPRVSWEQGSGVPIRGRVWAKAGGSFQQDRSGVGAASPSPLQGVEEGRVDFLKILKSANSIIPHVVLGSTILALLYPPSFTWFTTRYYAPALGFLMFAVGVNSSVKDFIEAIKRPGAIAAGYIGQFIAKPFFGFLFGTLAVTTFNLPTAVGAGIMLVSCVSGAQLSNYATFLTDPHMAPLSIVMTSLSTASAVFFTPTLSYLLIGKKLPVDVVGMMSSIVQIVVAPIAAGLLLNRFLPRLCSAIQPFLPPLSVFVTALCVGSPLAINIKAVLSPYGLSIVFLLFAFHTTSFVAGYHLAGTWFHKSADVKALQRTISFETGMQSSLLALALANRFFPDPLVGVPPAVSVVLMSLMGFGLVML…	Triticum aestivum
169	Sb01g016820.1	SbBASS1-1	MLLLSPSPPAPAAAVTAPRRILLAPHRRLNATSTPPRLACLRLRPATPLRARGIPSRTGCRAAADADAAPSQAPGGDGGVRGAVVRVGEALSLGFPVWVASACALALWRPPAFLWVGPTAQMLGLSFTMLGMGMTLTLDDLKTALLMPRELAAGFILQYTVMPLSGFFVSKLLKLPSHYAAGLILVACCPGGTASNIVTYLARANVALSVLMTAVSTFAAAFMTPLLTSKLAGQYVAVDPMGLFVSTSQVVLAPVLLGALLNQYCNGLVHLVSPLMPFIAVATVAVLCGNAIAQNASAILASGSQVVLSVGCLHASGFFFGYVLSRLLGIDISSARTISIEVGMQNSVLGLVLATKHFGNPLTAVPCAVSSICHSVYGSILAGIWRSMPTKDKGE	Sorghum bicolor
170	Sb08g004520.1	SbBASS1-2	MAPLLLSLPLRLRPIPAAAGSSTSRIAPRPRSPRPFPRRRLLLRLPALQAQVQCLAAPAGGPDAPAPTPRWHAALSAAAGLYPASVAVARPEAFRWFVALAPGSYTATLGFIMLAMGLALQLRDFAALLRDRPLAILFGCAAQYAIMPAFGAIVSHALGLPPPLSAGLILLGCCPGGTASNVVTLVAQGDVPLSIVMTVCSTLAAVFLTPLLTKILAGAYIPVDAVKLSLSTLQVVVAPILLGSSIQTAFPSVVQFVTPFAPLMAVLASSLLACSVFSENFVRLRSTIADASSVSGNFFSRDIGIVMLSVFLLHFAGFFVGYAAAAIGGFKEKQRRAISIEVGMQNSSLGVVLATAHFSSPLVALPPALSAVIMNMMGSTLGLIWQSISPSVSENETTD…	Sorghum bicolor
171	Sb03g029420.1	SbBASS2	MAPSAACSMASVSRALRPRPRPRAAVCSAARLGCGLGIACSMPSHGMGNEKHELGLAVASAPAATITPVLRSRQILCKAEANVSSNLPDTLPTGVSQYEKIVELLTTLFPVWVILGTIIGIYKPSMVTWLETDLFTMGLGFLMLSMGLTLTFEDFRRCLRNPWTVGVGFLAQYLIKPMLGFSIALALKLSAPLATGLILVSCCPGGQASNVATYISKGNVALSVLMTTCSTVGAIVMTPLLTKLLAGQLVPVDAAGLAISTFQVVLVPTVVGVLAHEYFPKFTEHIITVTPLIGVLLTTLLCASPIGQVAEVLKTQGGQLIIPVALLHVAAFALGYWLSRLSTFGESTSRTIAIECGMQSSALGFLLAQKHFTNPLVAVPSAVSVVCMALGGSALAVYW…	Sorghum bicolor
172	Sb09g028950.1	SbBASS4-1	MVSYHPSLSLLRPSVLTARASVIGRCSTPNAFVSIPVVSAAPLRLRPLLRAAAGGAASPVGGNGGKRAVPPSALLINFARSNFLPLALISGVILGLLDPTLGCLAHEYSLSKFSTFGIFVMSGLTLRTKELGTALEAWPAALYGLGSILLLTPFVSQFIMQVQFFPREFITGLAIFCCMPTTLSSGVILTQLVGGNSALALAMTVSSNLLGIIIVPLSLARYIGTGAGVSLPTEKLFRSLVTRLLIPLIIGKVAREASKGIADFVDRNQQGFSVGNAVLLSLVPWIQISRSRSLILSVQVEAFAAAITVGVLIHLALLAFNIAMLHILSRLGKKGDSVFAKKEYTRAVILVSSQKTLPVMITVVEQLGGALGESGLLVIPCVFAHINQIIVDSIIVNWW…	Sorghum bicolor
173	Sb04g021640.1	SbBASS4-2	MITHHPSLLRPSILTHRAGVLGRRPTLNAFLSTTVASATPPLRLRSLRATAGGTSPVSGDGGKRAVPPPTLGAALLGFVRSNFLPLALIGGIILGLLDPTLGCLAHKYSLSKYGTFGIFVISGLTLRTRELGAALEAWPAGLYGLGSILLFTPFLAQFIMQVQFSPREFITGLAIFCCMPTTLSSGVTLTQLVGGNSALALAMTVASNLLGIIIVPLSLAKYIGTGVGVSLPTEQLFKSLVTSLLIPLIIGKVARETSKGIADFVDGNRQGFSVASAVLLSLVPWIQVSRSRSLILSVQVKSFAVAVTIGVLLHLALLAFNAAMLEILSRLEQKGESVFAKKEYARAVILVASQKTLPVLVAVVEQLGGAFGESGFLVIPCVAAHINQIIIDSIIVNWW…	Sorghum bicolor
174	Sb02g030200.1	SbBASS5	MAPAAAVLKRAHLAGVHSLALRRRQPGPPDRVSVPSLAIPSPRVSWQQGSGVVAKRRFWASASGSLAKDNTGEDAASPSQLQGVEESKVDLLKILKSANSIIPHIVLGSTILAVVYPPSFTWFTTRYYAPALGFLMFAVGVNSSVKDFIEAIKRPDAIVAGYIGQFVIKPLLGFLFGTLAVAVLNLPTGLGAGIMLVSCVSGAQLSNYATFLTDPHMAPLSIVMTSLSTATAVFVTPTLSYFLIGQKLPVDVKGMMSSIVQIVVAPIAAGLLLNRFLPRLCAAIQPFLPPLSVFVTALCVGSPLAINIKAVLSPFGLAIVLLLFAFHTSSFVAGYHLAGTWFHKSDDVKALQRTISFETGMQSSLLALALANKFFPDPLVGVPPAISVVLMSLMGFALV…	Sorghum bicolor
175	Zm00001d032424_P001	ZmBASS1	MSWSVFLPRSVLRHASTQPLAALLLSPSPPSTAAAVTVPRRVLLTPYNRLKATPTPPRLACLRLRPATPLRGISSRTACRAAAADADADAVPSQAPGGDGGVRGAMVRIGEALSLGFPVWVASACALALWRPPAFLWVGPTAQMLGLSFTMLGMGMTLTLDDLKTTLLMPKELAAGFILQYTVMPLSGFFVSKLLKLPSHYAAGLILVACCPGGTASNIVTYLARANVALSVLMTAASTFAAAFMTPLLTSKLAGQYVAVDPMGLFVSTSQVVLAPVLLGALLNQYCNGLVQLVSPLMPFIAVAAVAVLCGNAIAQNASAVLASGSQVVLSVGCLHASGFFFGYVLSRVLGIDTSSARTISIEVGMQNSVLGLVLANKHLGNPLTAVPCAVSSICHSVY…	Zea mays
176	Zm00001d041870_P001	ZmBASS2	MAPLLLLPLPLPLRPIPAENSISRLAPRPRFPRPFSRRRLRLPALLQVQCLAATGPAAPAPRWHAALSAAAGLYPAYVAAGASVAFTRPEAFRWFVALAPGSYTATLGFIMLAMGLTLQLSDFAALLRDRPLAILFGCAAQYTIMPAFGAIISHALGLPPSLSAGLILLGCCPGGTASNVVTLVAQGDVPLSVVMTVCSTLAAVFLTPLLTKILAGAYIPVDAVKLSLSTLQVVVAPILLGSLIQTAFPSVAQFLSPFAPLMAVLASSLLASSVFSENFVRLRSTIADASPVNGMFFGDVGTVIFSVFLLHFAGFFVGYAAAAIGGFKEKQRRAISIEVGMQNSSLGVVLATAHFSSPLVALPPAVSAVVMNMMGSTLGLVWQYTSTSVSENETSA	Zea mays
177	Zm00001d016695_P004	ZmBASS4	MITHHPSLIRPSVLTLRADVLRRRPTLHAVASAPPPRLWSLRATTGGTSPVSGDGGKRAVPLPTRGPALLGFVRSNFLPLALIGGIILGLLDPTLGCLAHKYSLSKYSTFGIFVISGLTLRTRELGAADLFCCLHPFLLSLLCKFSSSPLNLSLVYGSSTCLLFMMDFLSSFHHFLLPSINSYFCAPYSLFFWHLTGLAMFCCMPTTLSSGVTLTQLVGGNSALALAMTVASNLLGIIIVPLSLAKYISNGVGVSLPTEQLFKSLVTSLLIPLIIGKVARETSKGIADFVDGNRQGFSVASAVLLSLVPWIQVSRSRPLILSVQVKSFAVAVTIGVYVYHLSLPQLLHLALLAFNAAMLAILSRLEQKGESVFAKKEYARAVILVASQKTLPVLVAVVE…	Zea mays
178	Zm00001d021195_P002	ZmBASS5-1	MAPAPALTATSVLKRSHLPGVHSLACRRQPGADRVSVLSPAIPPPRVSWQQGSGVVAKRLLWASASGSFEKDNIGEDAVLPSQIAVENKVDFLKILKSANSIIPHIVLGSTILALVYPPSFTWFTTRYYAPALGFLMFAVGVNSSAKDFIEAIKRPDAIAAGYIGQFVIKPLFGFLFGTLAVAVLNLPAALGAGIMLVSCVSGAQLSNYATFLTDPHMAPLSIVMTSLSTATAVFVTPTLSYFLIGQKLPVDVKGMMSSIVQIVVAPIAAGLLLNRFLPRLCAAIQPFLPSMSVFVTALCVGSPLAINIKAVLSPFGLTIVLLLFAFHTSSFVAGYHLAGTWFRKSDDVKALQRTISFETGMQSSLLALALANKFFPDPLVGVPPAISVVLMSLMGFAL…	Zea mays
179	Zm00001d017245_P001	ZmBASS5-2	MSTARAPRNRFLCNHNRPSFSPPTRANSERHRLRLVTRARWTAAARRPQLSSMIGSTKPLAAPLHPLCPSGRRLAPSSCAPDSSPALTRAVERPGQSQSDGAPPPPRPDVVASSLALRASPQLNRWSRSRALRSNRRPRLESALSSSSAASVTKTSRPEDAAVAVEDGEDDDVCVEKGCCLWYYAPALGFLMFAVGVNSSAKDFIEAIKRPDAIAAGYIGHFVIKPLFGFLFGTLAVAVLNLPAALGKKLNSCIFICFRSIAEYVVNSDINLSVGAGIMLVSCVSGAQLSNYATFLIDPHMAFLSIVMTSLSTATAVFVTPTLSYFLIGQKLPGG	Zea mays
180	Aqcoe1G208600.1	AcBASS1	MQSSLFSNGKAVSFIASNEAKPHNPTSKSKSLLLSDPKISSPLIFPSIPSSSFLKLTSQTNSIKSHFLKTTTNKYIHPLYSASSDSITTNEDGDGGGSGRSLRGWIELVGEVLSTAFPIWVALGCFLGLVKPNSFNWIKPQLTIIGLTITMLGMGMTLTFDDLKGALAMPKEVVAGFVLQYSVMPLSGFFVSKLLTLPSYYAAGLILVGCCPGGTASNIVTYLARGNVALSVLMTAASTLSAVVMTPFLTAKLAGQFVAVDAAGLLISTLQVVLLPVLFGALLNQYCRSLVNVVSPLMPPIAVVTVALLCGHAISRNASAILMSGQQVVLAVCLLHVSGFFFGYVLSRFLGIDVSSSRTISIEVGMQNSVLGLVLAGQHFGDPLTAVPCAVSSVCHSII…	Aquilegia coerulea
181	Aqcoe7G200600.2	AcBASS2	MASSSSSSMSSIFRFLHKDCNLKTIYNKPNSCFSITRLPTNLDMRSGYSISTVRRIVAKNSLQCPIDAFSPNLPTLQASRHQVLCKAEADLSGNVPSSTPSGLSTYENIIETLTTLFPLWVIIGTVIGIYKPSAVTWLETDLFTLGLGFLMLSMGLTLTFEDFRRCLRNPWTVGVGFLAQYIIKPLLGFLIAMSMKLSAPLATGLILVSCCPGGQASNVATYISKGNVALSVLMTTCSTIGAIIMTPLLTKLLAGQLVPVDAAGLAISTFQVVLVPTIIGVLANEYFPKFTSKIITITPLIGVILTTLLCASPIGQVADVLKTQGVQLILPVALLHAAAFALGYLISKLSFGESTSRTISIECGMQSSALGFLLAQKHFTNPLVAVPSAVSVVCMALGG…	Aquilegia coerulea
182	Aqcoe5G004400.1	AcBASS3	MANVCIAGSLPQFISKNFNSKYSNSPNSINTQKIFSYSYPSFKVRKDVKFNGVFACSTTSSFGHNVGRVGAQQRDGNVSNMSFGLKKDEEVEQQQGKNDASQVLNAMLPFIVAATAVAALYNPSTFTWISKEMYAPALGGIMLSIGIRLSPDDFAMVVKRPLPLSIGCIAQYMLKPALGVLIAKSFGLPPMFYAGFILTSCVAGAQLSNYASFLGKGDVALSILLTSITTILSAIVTPLLTGLLIGSVVPVDAVAMSKSILQVVLLPIILGLALNTYAKPVVKIIKPVMPFVAMVCTSLCIGSPLAINRSQIMSPEGLQLVLPVFMFHTVAFAMGYWVSKIPIFRKNQTLNVEIFLRQTSLVLVHACIQARRACMQNRVIMHRHAKLHHCRASGFAVPW…	Aquilegia coerulea
183	Aqcoe2G140300.1	AcBASS4	MAGSLQTLINYRHLPCSQYEISCRIRLISPLNSLQFTRNSLRLRKLNSISKIITASQGEYNHQVGDNGNGDARNRGDSSSKVLNWAQPLLNFAASNFLPIALISGVALGLASPGLGCLAHQYSMSKFSTFGIFIISGLTLRTEEIGAAVEAWPAGLFGLISILLLSPVISRLILQLRLNPQEFVTGLAIFSCMPTTLSSGVALTQLVGGNSALALAMTVISNLLGILIVPFTLSKYIADGVGVSVPTEQLLRSLLITLLVPLILGKVSRDYVSGVGEYVDQNRKILSMISAILLSLVPFIQVSRSRSLLLMVKPTIFLVAVGMGTLLHLILLALNTFAAQSISVAFGGKASDFAKKENFRALVIVASQVSA	Aquilegia coerulea
184	Aqcoe7G063600.1	AcBASS5	MNHTLKLHFQIQRPLFSLSPRDGSKHYLTNHFPRNFSINSPLPDSSSLRCLRSPSYSISPLIRCVSEKNSNSIEPDSVLPNLPSSNQEAKQNENKILKILKGANSIIPHVVLASTVLALIFPPSFTWFTTRYYAPALGFLMFAVGVNSSEKDFIEAFNRPTTIIVGYIGQFVVKPLLGYLFGTLAVTAFNLPTSLGAGFMLTACVSGAQLSNYATFLTDPSMAPLSIVMTSLSTATAVFVTPALSLLLIGKRLPVDVRGMVSSIMQIVVTPIAAGLLLNRFFPWICDVIRPLLPPLSVFVTALCVGSPLAINIEAVMSPFGLTILLLIIGFHLSSFIAGYFLAGLAFINEPDVKSLQRTLSFETGMQSSLLALALANRFFQDPLVGVPPAISVVIMSLM…	Aquilegia coerulea
185	Niben101Scf04528g08003.1	NtBASS1-1	MVDRWMTSRKVASLSEWGTATELGKKMQAFLSTPNTAKTCYFNHTRLIHNNQYLTSRNLHFPLSPSPKSLHFSNSHSQILVLNQKPKPISQTSRSISGPLLCANSSNAITADDNNSNKSFGDWIQTVGEAISVLFPLWVALGCLIGLFKPNSYNWVKPQWTVMGITLTMLGMGMTLTFDDLRSALAMPKQLFCGFVLQYSVMPLSGYFISKLLNLPSHYAAGLILVGCCPGGTASNIVTYIARGNVALSVLMTAASTLSAVVMTPFLTEKLAGQFVAVDAAGLFMSTLQVVLLPVLAGAFLNQYFKSLVKVVSPLMPPIAVATVAVLCGNAIAQSSSAILMSGQQIVFAAALLHASGFFFGYVLSRMLGVDVSSSRTISIEVGMQNSVLGVVLATQHFG…	Nicotiana tabacum
186	Niben101Scf10669g00011.1	NtBASS1-2	MVDRWMTSRKVASLSEWGTATELGKKMQAFLSTPNTAKTCYFNHTRLIHNNQHLTSRNLHLPLSPSPKSLHFSNSNSQILVLNQKLKPISQISRSISGPLLCANSSNAITADDNNSKKSFGDWIQTVGEAISVLFPLWVALGCLIGLFKPNSYNWVKPQWTVMGITLTMLGMGMTLTFGDLRSALAMPKQLFCGFVLQYSVMPLSGYFISKLLNLPSHYAAGLILVGCCPGGTASNIVTYIARENVVLSVLMTAASTLSAVVMTPFLTEKLAGQFVAVDAAGLFMSTLQVVLLPVLAGAFLNQYFKGLVKIVSPLMPPIAVATVAVLCGNAIAQSSSAILMSGQQVVLAALFFMHLVSSLAMYSQGCSGLMYHPQGTISIEVGMQVSK	Nicotiana tabacum
187	Niben101Scf20283g01009.1	NtBASS1-3	MSKLFSLSGEIVKYSDIQSSQVYARSSYYYYITRIQIQFTAMAISLCFTPLTSNPKQHPRIPLYKSIKPITLTSPKILSPNLKTIIKCVPENSQNLAVIPAKPRWEIWLSTAANLFPVYVTVGGVVACLKPSTFSWFVNSGPTSYSLALWFIMLAMGLTLEVKELLDLLLQRPLSILFGCAAQYTIMPALGMILSKILGLSPSISVGLILLACSPGGTASNVVSLIAQGDVPLSIVMTACTTIGAVLLTPSLTKILAGTYVPVDALKLSISTLQVVVAPLLVGSCMQHKFPKAVKLVTPFAPLLAVLATSLVASSIFSENVGRLRSSVFGISFSSDLSLLNRAQNVLTSEFGLVVVSVALLHFAGFFVGYLSAALAGFGEPQRRAVSIEVRGHAKFGLG…	Nicotiana tabacum
188	Niben101Scf01993g07002.1	NtBASS1-4	MALSLCFSPPLSYTKDRPRIPFKKYIISTRPKMSRQRLLTVNCVEENSHNNLPAAVDQVKSRWEEWLSTAASLYPVYVTVGGIVACLRPYTFSWFVNAGPTSYSLALGFIMLSMGLTLELKDLFNLFLQRPLSILFGCAAQYTIMPAVGVLVSKSLGLPPSVSVGLILLACCPGGTASNVVTLIAQGDVPLSVVMTLCTTLGAVVLTPFLTMILAGTYVPVDAIKLSISTLQVVVAPILLGSYLQSKFPRAVKMVTPLAPLLAVLTSSLLACSVFSENVVRLRSSMVGISASSDLSLFNQAQAILASEYGAIVISVLLLHSAGFLVGYLVAAFGGFGESQRRAISIEVGMQNSSLGVVLATAHFASPLVALPPAMSAVIMNIMGSTLGFFWRYIGPCDS…	Nicotiana tabacum
189	Niben101Scf08334g03002.1	NtBASS1-5	MALSLCFSPQFSYTKDRARIPFKKYIISTRPKMSRQRVLTVNCVQENSHNNLPAAVDQVKSRWEEWLSTAASLYPVYVTVGGIVACLRPSTFSWFVNAGPTSYSLALGFIMLSMGLTLELKDLFNLFLQRPLSILFGCAAQYTIMPAFGVLVSKSLGLPPSVSVGLILLACCPGGTASNVVTLIAQGDVALSVVMTLCTTLGAVVLTPFLTMILAGTYVPVDAIKLSISTLQVVVAPILLGSYLQSKFPSAVKMVTPFAPLLAVLTSSLLACSVFSENVVRLRSSMIGMSVSSDLSLFHRAQAILASEYGAIVISVLLLHSAGFLVGYLAAAFGGFGEPQRRAISIEVGMQNSSLGVVLATAHFASPLVALPPAMSAVIMNIMGSTLGFFWRYIDPCDS…	Nicotiana tabacum
190	Niben101Scf02068g04005.1	NtBASS2-1	MASLSRFIVKDYKLQSSDALHRPSYARRTPTHFSIRSGHVTGRCNLFIQNKHQISDVAFPVQSSFIGLSSLRNSKISCKAATNVSGDLPSSSSTGMSQYEKIIETLTTLFPLWVILGTILGIYKPAMVTWLETDLFTLGLGFLMLSMGLTLTFEDFRRCLRNPWTVGIGFLAQYFIKPLLGFAIAMVLKLSAPLATGLILVSCCPGGQASNVATYISKGNVALSVLMTTCSTIGAIVMTPLLTKLLAGQLVPVDAAGLAISTFQVVLVPTIIGVLSNEFFPKFTSKIITITPLIGVILTTLLCASPIGQVADVLKTQGAQLLLPVAALHAAAFFLGYWLSKFSFGESTSRTISIECGMQSSALGFLLAQKHFTNPLVAVPSAVSVVCMALGGSALAVYW…	Nicotiana tabacum
191	Niben101Scf04860g00002.1	NtBASS2-2	MATLSRFIAKDCKLHALHRPSYAPRIPTHFSIRSGHETGRCNLFIQNKHQISDVSFPVQSSLIGITSLRNSKVSCKAATNVSGDLPSSSSSGMSQYEKIIETLTTLFPLWVILGTILGIYKPAAVTWLETDLFTLGLGFLMLSMGLTLTFEDFRRCLKNPWTVGIGFLAQYFIKPLLGFAIAMVLKLSAPLATGLILVSCCPGGQASNVATYISKGNVALSVLMTTCSTIGAIVMTPLLTKLLAGQLVPVDAAGLAISTFQVVLVPTIIGVLSNELFPKFTSKIITITPLIGVILTTLLCASPIGQVADVLKTQGAQTISIECGMQ	Nicotiana tabacum
192	Niben101Scf02056g01003.1	NtBASS3-1	MSLIPSLSLKYPKPYLLSPNSISNFSILRSKNRYLSSQAIKNVKGLNGGLLNAVACSISSPLIGRVGLHRREGNLSLLSFGANPRSFDEKADYSQALSALLPFVVALTAVAALSQPSTFTWVSKEMYAPALGGIMLSIGIRLSIDDFGLAIKRPLPLSVGFIAQYVLKPALGILVAQAFGMPQAFYAGFVLMSCVAGAQLSSYASFLSKSDVAFSILLTSSSTIASVLVTPLLTGLLIGSVVPVDAVAMSKSILQVVLLPVTLGLALNTYAKPVVSVIQPVMPFVAMICTSLCIGSPLAINRAQILSAEGAKLIGPGV	Nicotiana tabacum
193	Niben101Scf00688g00002.1	NtBASS3-1	MSLIPSLSLKYRKPYLLFPNSISNFSILQSKNRYLSSQAIKNAKRLNGGSLNAVACSTSSPLIGRVGLHRREGNFSLLSFGANPRSFYVEDEKADYSQALSALLPFVVALTAVAALSQPSTFTWVSKEMYAPALGGIMLSIGIRLSIDDFGLAIKRPLPLSVGFIAQYVLKPALGILVAQAFGMPQAFYAGFVLMSCVAGAQLSSYASFLSKSDVAFSILLTSSSTIASVLVTPLLTGLLIGSVVPVDAVAMSKSILQVVLLPVTLGLALNTYAKPVVSVIQPVMPFIAMICTSLCIGSPLAINRAQILSAEGARLIGPVLTFHAVAFAVGYWLSKLPYFRFEEEVCRTISLCTGMQSSTLAGLLATQFLGSTQAVPPACSVVAMAIMGLCVASFWGNG…	Nicotiana tabacum
194	Niben101Scf00509g01014.1	NtBASS4	MAMAGTLQILFLNPQKWRCPHLPTTQTHFSFSKINSRSNSNRPQLLIRPTSQHSNQGSGSGDQLPRATAKLNSNWVKPIWGFVSNNFLPLALIGGVTLGLVNPTLGCLADKYYLSKISTFGIFIISGLTLRSDEVGSAVEAWPVGIFGLVSILFFTPLFSKIIMLLKLQPQEFVTGLAIFSCMPTTLSSGVALTRLAGGNSALALAMTLISNLLGILIVPFSISKLIAAGVGVSVPTEQLFRSLVFTLLVPLIIGKALRECFKGMAEFSDQNRKLLAMMSSLLLSLAPFIQVSRSRSLLLLVKPEVFLLAVALGVLLHLILFAFNALAITLLSTTSTSFSKKENICALLIVASQKTLPVMVAVVEQLGNALGESGLLVLPCIAAHLNQIILDSLLVNFW…	Nicotiana tabacum
195	Niben101Scf01729g00003.1	NtBASS5	MSLNSKFLLRQQQYHQGFNILHQKSLSCFYQNTLVSFPKKWKCFHSSGLQLKGFSSTMQSTLASVNSRLLISRCISEKFSDSLGSSDSESLKNLKQKENTFLTILKGANSFLPHVVLGSTILALIYPPSFTWFTNRYYAPALGFLMFAVGVNSSEKDFLEAFKKPAAIFAGYIGQFAVKPLLGYLFGTLAMTVFGLPTSLAAGIMLTSCVSGAQLSNYATFLTDPQMAPLSIVMTSLSTATAVFITPILSLLLIGKKLPVDVKGMVSNILQIVVAPIAGGLLLNRFFPEICNAIRPLLPPLSVFVTALCVGAPLAINIESLVSPSGMSVLLLVIAFHLSAFILGYLLSGIAFHKAPDVKALQRTLSYETGMQSSLLALALANKFFQDPLVSVPPAISVS…	Nicotiana tabacum
196	Solyc12g005410.2.1	SlBASS1-1	MQALVSAPTSCYINCTRRRRFIHNNQYDTSKDYPFSSSPTKSLCFSSTHLPFQSQNLVLYRKPISLISRGQLLCSNSSTAITADGDDNKNKSFGDWIQSVGETISVLFPLWVALGCLIGLLKPSSYNWVKPQWTVMGITLTMLGMGMTLTFDDLRGALAMPKELFCGFILQYSVMPLSGYFVSKLLNLPSHYAAGLILVGCCPGGTASNIVTYIARGNVALSVLMTAASTLSAVVMTPFLTEKLAGQFVAVDAAGLFMSTLQVVLLPVLAGAFLNQYFKGLVKIVSPLMPPIAVATVAVLCGNAIAQSSSAILMSGQQVVIAAALLHASGFFFGYVLARMLGVDMSSSRTISIEVGMQNSVLGVVLATQHFGNPLTAVPCAVSSVCHSIFGSALAGIWR…	Solanum lycopersicum
197	Solyc01g103620.3.1	SlBASS1-2	MAISLCFSPLTSTTPKHYSRIPLYKPITTLTTPKILNPNFKKVKCVPDHPQNLSVIQEKPRWANWLSTAESLYPVYITVGGVVACLKPSTFSWFVKCSPTSYSLTLWFIMLAMGLTLEIKELTNLLLQRPLSILFGCAAQYTIMPALGMILSKILGLPPSISVGLVLLACCPGGTASNVVTLIAQGDVPLSIVMTACTTVGAVVLTPFLTTILAGTYVPVDAVKLSISTLQVVVAPILLGSYMQQKFPKAVKKVTPFAPLLAVLATSLVSARFNCSSSSFFLPSIFSENVGHLRSSMVGMSLSSDLPLISRAQNVLASEFGLVAVSVASLHFAGFFVGYLSAALAGFSEPQRRAVSIEVGMQNSALGVVLATSHFSSPAVALPAATSAIIMNIMGSCLG…	Solanum lycopersicum
198	Solyc05g017950.3.1	SlBASS2	MASLSRFIGKQCKLQCSDTLQRPSYGFCVRRSPTHLSMGMRNGDEIGRYNLFINQNQSKTSLVQSPCNRKIVCCEAASNVSGESSSTGMTQYEKIIETLTTLFPLWVILGTIIGIYKPSAVTWLETDLFTLGLGFLMLSMGLTLTFDDFRRCLRNPWTVGVGFLAQYFIKPLLGFTIAMALKLSAPLATGLILVSCCPGGQASNVATYISKGNVALSVLMTTCSTVGAIVMTPLLTKLLAGQLVPVDAAGLAISTFQVVLVPTVIGVLSNEFFPKFTSKIVTITPLIGVILTTLLCASPIGQVADVLKTQGAQLLLPVAALHAAAFFLGYQISKFSFGESTSRTISIECGMQSSALGFLLAQKHFTNPLVAVPSAVSVVCMALGGSALAVYWRNQPIPV…	Solanum lycopersicum
199	Solyc09g055940.3.1	SlBASS3	SVNTIKKFSCIKLSCHLFSALLLLSFFFPPRRRSSQFFPAIGINYIHRRAISLILRMSTTPFLSVKYPKPFLSIPNSIFHGKSTFSVRYPVLPGFNGCAVACLTSSPLTGRVGLQRREGNLSLLSFGANPKSFYVAEDDEKVDYSQVLSALLPFVVAITAVAALSHPSTFTWVSKDLYAPALGGIMLSIGIKLSIDDFALAIKRPFPLSVGFVAQYVLKPALGLLLAQAFGMPTTFYAGFVLVSCVAGAQLSSYASFLSKSDVAFSILLTSTSTIASVLVTPLLTGLLIGSVVPVDAVAMAKSILQVVLLPVALGLVLNTYAKPVVSVIQPVMPFVAMICTSLCIGSPLAINRAQILSAEGAKLIAPVLTFHGMAFALGYWLSKLPILRFEEEMCRTIS…	Solanum lycopersicum
200	Solyc07g014740.3.1	SlBASS4	MAGTLQIIFLNPPVTGNSLSRCRSSHLPTTHFSFSGNCPSIISYRLHLGSKFSSPVRASSQYSNKGNDCGDNLLRATAKNFDWVKPLSGFVSNNFLPLALIGGVALGLANPTLGCLADRYYLSKISTFGIFIISGITLRSDEVGAAAEAWPVGLFGLVSILFFTPLLSKIILLLKLQPQEFVTGLAIFSCMPTTLSSGVALTRLAGGNSALALVMTLISNLLGILIVPFSISKLIASGVGVSVPAEQLFRSLVLTLLVPLIIGKALRECFKGVAEFSDRNRKLLSMMSALLLSLAPFIQVSRSRSLLLLVKPAVFLLAVVLGVLLHLSLFAFNALAISLLSTISGGSESSFSKKQNISAVLLVASQKTLPVMVAVVEQLGGALGESGLLVLPCIAAHLN…	Solanum lycopersicum
201	Solyc08g007590.3.1	SlBASS5	MSIKFLLFQQNHQGFKILDSPSLHKSLPCFHQHPVVSFTKKCFHSSGVRLVGFPSAIQSTLPRLLVTRCISESFSDPLGPNDFESLENLKQKENAFLTILKGANSFLPHVVLASTILALIYPPSFTWFTNRYYAPALGFLMFAVGVNSSEKDFLEAFKKPAAIFAGYIGQFALKPLLGYLFGTVAMSVLGLPTSLAAGIMLTSCVSGAQLSNYATFLTDPQMAPLSIVMTALSTATAAFITPTLTLLLIGKKLPVDVKGMISNILQIVVAPVAGGLFLNRCLPQISNAIRPLLPPLSVFVTALAVGAPLAINIDSLMSPSGMSVLFLVIAFHLSAFILAYFLSGLAFHKAPDVKALQRTLSYETGMQSSLLALALANKFFQDPLVSVPPAISVVIMSLM…	Solanum lycopersicum
202	Glyma12g36310.1	GmBASS1-1	MYMDLPQITLTCNSQPQPLLNLCTPKPPTRIFSSNVRCGISSNMYGGNEVRSVREWLVLAGEFLSMAFPLWVSIGCVLGLMKPNCFNWVTPKVTIRGLNIIMLGMGMTLTLDDLRGALAMPKQVLYGFVLQYSVMPLSGFLISTLLNLAPHFAAGLILIGCSPGGTASNIITYLSRGNVALSVIMTTASTLTATIMTPFLTATLAGKYVAVDASGLLISTLQVVLFPVLAGAFLNQFFKPFVKLVSPLMPPIAVTTVAILCGNSIAQSSSAILVCGGQVILATFLLHASGFFFGYIFGRLLGLDVSSSRTISTQVGMKNSVLGIVLATKHFGDPLTAVPGAVSIVFQSIIGSILAGIWRDSMPVFN	Glycine max
203	Glyma13g33940.1	GmBASS1-2	MQSSIAFFPHMYVYGGVVRVQSHSHTNFVPTTNSVPKTITPKPNHFTSTQIKSTYRITLRCNSQPQPLPNLFASKSPRVSGSNVAPLRCGISSNEYSANEGRSVGEWLVLAGEVLSTGFPLWVTIASVLGLMKPSYFNWVTPKLSIMGLNIIMLGMGMTLTLDDLRGVLAMPKEVLSGFLIQYSVMPLSGFLISKLLNLPSHSAAGIILLGCCPGGTASNIITYLARANVALSVIMTTASTISAMIMTPLLTAKLAGKYVAVDAPGLLISTLQVVLVPVLAGAFLNQFFQPIVKFVSPLMPPIAVITVAILCGNAIGQSSSAILASGGQVILATFLLQASGFFFGYLFARLLRLDVSSSRTISSQVGMKNCVLQIVLATKHFGDPLSAVPGALAIVNQS…	Glycine max
204	Glyma05g08120.1	GmBASS2-1	MLRGPVAVLELPLSLQASRRRNSQIFCNATTDISGDIPESAGELSQYEKVIETLTTLFPVWLRTWLIGNMLINCCQVMAIFQVTWLATDLFSLGLGFLMLSMGLTLTFEDFRRCLQNPWTVGIGFLAQYLIKPMLGFAIAMQAETKAMLYFQVILYLRQAPLATGLILVACCPGCQASNVATFIAKGNVALSVLMTTCSTIGAIIMTPLLTNLLAGQLVPVDAVGLALSTFQVVLVPTIVGVLANELFPKFTSKIITITPLIGVILTTLLCASPIGLASDALKAQGAQLVLPVVFLHAASFALGYWVSRISFGESTSRTISIECGMQSSAFGFLLAQKHFTNPLVAVPSAVSVVCMALGGSALAVFWMNRPIPLDDKDDFKE	Glycine max
205	Glyma17g12890.1	GmBASS2-2	MSTIILRDHRVAAGAYDALLKPSFRTPTWKKLHNSHLVKGHFYLTKSGGSCAIRRKLRGPVVAVLELPLSLQASRRRYFFLYQPLIRENSKILCNATTDISGDIPESAGELSQYEKVIEILTALFPVWVILGAIVGIYKPTAVTWLATDLFSLGFGFLILSMGLTLTFEDFRRCLRNPWTVGVGFLAQYLIKPMLGFAIAMTLKLSAPLATGLILVACCPGCQASNVATFIAKGNVALSVLMTTCSTIGAIIMTPLLTKLLAGQLVPVDAVGLALSTFQVVLVPTIVGVLANELFPKFTSKIITVTPLIGVILTTLLCASPIGLASDVLKAQGAQLVLPVVFLHAASFALGYWVSRISFGESSSRTVSIECGMQSSAFGFLLAQRHFTNPLVAVPSAVS…	Glycine max
206	Glyma08g45790.1	GmBASS3	MASIPVACSTHPRLQASPLFQSHARSRSASFWRVQQRGSMGGGGAASSFACSTSQFRGGFGFRFHRRQGKFSLLSFGGDDDGSAVGGEARERDLSQLLSALLPVVVAATAVAALAKPSTFTWVSKELYAPALGGIMLSIGIRLSVDDFALAFKRPLPLTIGLIAQYVLKPVLGILVAKAFGLSRMFYAGFVLTACVSGAQLSSYANFLSKGDVALGILLTSYTTIASVIVTPLLTGLLIGSVVPVDAVAMSKSILQVVLVPVTLGLLLNTYAKSVVSVLQPVMPFVAMICTSLCIGSPLALNRSQILTGEGLRLVFPVLTFHVVAFTLGYWFSKIPSLRQEEQVSRTISLCTGMQSSTLAGLLATQFLDSSQAVPPACSVIAMAIMGLCLASFWGSGFV…	Glycine max
207	Glyma10g14310.1	GmBASS4	MFTLATSSQVLLRLQPPHSMEPMAHSLTLTPFPATASSFRHRHLYAVKALTLRSVTRRLKPALVRACDRSQQMGGNGSKETKGLSWVEPILTFARRNILPLALVSAVTLGLTYPSIGCVADKYGVSKIGPFGIFVISGLMLRSEEIGAAVEAWPVGLFGLVSILFLTPYFSRVILQIQLQPQEFITGLAIFACMPTTLSSGVALTQLAGGNSALALAMTVISNMLGILIIPLSITKFVAAGVGVTLPTKQLFKSLVLTILIPLILGKVLRESFKGVADFVDKNRKLFTVISALFLSLVPWTQVSRSRSLLLMVKPSVFLVAIGLGTLLHLSLLVFNILAVWGLSVISGGKNSIFSREQNASALVLVASQKTLPVMVAVIEPLRGAFGESGLLVLPCVAA…	Glycine max
208	Glyma01g42260.1	GmBASS5-1	MISSGLKLKHFRNVDSLFHFPKSKPPILLPCCPTISSPCSIRFNSHFPYRSTKVPLKCAPLPSSDSLPPDLSDAPTQTEQNSMSILEILKQSNSYLPHVLIASILLALIYPPSLTWFTSRYYAPALGFLMFAVGVNSNENDFLEAFKRPAEIVTGYFGQFAVKPLLGYLFCMIAVTVLSLPTTVGAGIVLVACVSGAQLSSYATFLTDPQMAPLSIVMTSLSTASAVFVTPLLLLLLIGKKLPIDVRGMVYSITQIVVVPIAAGLLLNRFYPRICNVIRPFLPPLSVLVASICAGAPLAFNVETMKSPLGVAILLLVVAFHLSSFIAGYILSGFVFRDSLDVKALQRTISFETGMQSSLLALALANKFFEDPKVAIPPAISTSIMSLMGFVLVLIWTRR…	Glycine max
209	Glyma11g03100.1	GmBASS5-2	MISSGLKPKHFNNVHSLFNLSKSQQPPNPIIVPCCRTNTNNNISSPFSIRFNSPFPYRSPKIPLKCAPLHSSDSLPPDPSSASTQMEQNSMSILEILKQSNSYLPHALIASILLALIYPRSLTWFTSRFYAPALGFLMFAVGVNSNENDFLEAFKRPAEIVTGYFGQFAVKPLLGYLFCMIAVTVLGLPTTVGAGIVLVACVSGAQLSSYATFLTDPQMAPLSIVMTSLSTASAVFVTPLLLLLLIGKKLPIDVKGMVYNITQIVVVPIAAGLLLNRFFPRICNVIRPFLPPLSVLVASICAGAPLALNVETMKSPLGVAILLLVVAFHLSSFIAGYILSGFVFRDSLDVKALQRTISFETGMQSSLLALALANKFFEDPKVAIPPAISHFFLFVELCK…	Glycine max
210	RA_20865	RaBASS1	MQMQSSILKCPQPLAHACGHDHGRNNNSTLFISYHHHMAHHLSSRILARKSQSKFQSMPSSIRQAHFDKSSLVRLRCGISSNGLSTDNDIEIAKRSWFVAAGEAISAAFPIWVLLGCLLGLMKPSSFSWVTPKWTMLGITLTMLGMGITLTLDDLSTAFAMPKQLFSGFLLQYSVMPISGLLVSKLLNLPSYYAAGLILVSCCPGGTASNIVTYIACGNVALSVLMTAASTLAAVVMTPFLSAKLAGQYVAVDATGLLTSTMQVVLLPVLAGAFLNQYFPSLVKLVSPLMPPIAVGTVAVLCGNAISQSADAILMSGRQVLLAASLLHASGFFFGYVFSRMTGLDKASCRTISIEVGMQNSVLGVVLATQHFGNPLTAAPCAVSSVCHSILGSLLAGIW…	Rhizophora apiculata
211	RA_14464	RaBASS2-1	MASMSRFVLKDCKFHTHEALYKPSSCLPAWRLKTQLAFEDKDLRSGSAVSRIGSVSVIQSKRWSPITSRNLPFLCKAATDVPRDVPRPSGMSQYERIIETLTTLFPVWVILGTIVGIYKPAAVTWLETDLFTLGLGFLMLSMGLTLTFEDFRRCLRNPWTVGVGLLAQYFIKPLLGFIIAMTLKLSAPLATGLILVSCCPGGQASNVATYISKGNVALSVLMTTCSTIGAIIMTPLLTKLLAGQLVPVDSVGLAVSTFQVVLVPTIVGVLANEFFPKFTSKIITVTPLIGVILTTLLCASPVSSKNKIVAYLFFTIKYNINIHTFLRLGKCQKS	Rhizophora apiculata
212	RA_15704	RaBASS2-2	MSLSVTLSTFVKPPRQTHLQITPTKPKQLANFPLLKLSVLPSIARPSAHRNSGQLPVVSPVEPGWQNVLSTAASLYPLYVTAGGIVACLKPSAFAWFVKRGPASYSLSLGFIMLAMGLTLDFKDLLALFMQRPLSILFGCVAQYTIMPVIGVIVSKSLGLSPSLSVGLILLSCCPGGTASNVVTLIAQGDVPLSVVMTVCTTLGAVLLTPLLTKFLVGTCVPMDAAKLCISTLQVVVAPILLGFYIQSTFPVALKIVTPFAPLFAVLVSSLLACSVFSKSVVCVRSSMLGALLPSDPSPISHIQSVLSGELGATLLSVLFLHFAGFFVGYLSAAICGFRERQRRAVSIEVGMQNSSLGVVLATSHFTSPMVALPAAMSAVIMNIMGSSLGFLWRYIDPS…	Rhizophora apiculata
213	RA_10994	RaBASS3	MASILAVPATTAIIAAPRLWVFSKTPPAHVSLPSSLACSSVTLRRNGRKNGALSTFACSTSQFIGRVGLQRREGNASILYFGFNPNAAEVAKSDSSQVLSAMLPFVVAATAVAALAQPATFTWVSKELYAPALGGIMLSIGIRLSVNDFALAFKRPLPLSVGFVAQYVLKPALGILIAKAFGMSQMFYAGFVLTSCVAGAQLSSYASFLSKGDVALSILLTSCTTIASVLVTPILTGLLIGSVVPVDAIAMSKSILQVVLVPVTLGLVLNTYAKPVVNFLQPVMPFVAMICTSMCIGSPLAINQSQILSTEGLRLVLPVLTFHAAAFTLGYWVSKIPSLRQEEEVSRTISLCTGMQSSTLAGLLATQFLGSGQAVPPACSVVAMAIMGLWLASFWGNGY…	Rhizophora apiculata
214	RA_24286	RaBASS4	MAGSMQTLMLTISSSRLPLSRHHWRLLDLPAGYSTRSVSFTGGCCCRPSMFSRIRIRASGQPRQVDGNGNEAAKPSGLPNSFNWLLNFTGANFLPLALVGGVLLGLANPSLGCLADRCYLSKFSTFAIFIISGLTLRNGDISAAVEAWPVGVFGLCSILLFTPYFSRIILLIRLQPQEFVTGLALFCCMPTTLSSGVALTQLAGGNSALALAMTVISNLLGILIVPFSISKFIAAGVGVSVPTKQLFRSLVLTLLIPLVLGKASRESFNGLAEFVDQNRKLLSRISAIFLSLVPWIQVSRSRALLLLVNPAVFLLAVGMGALLHIILLAFNSLAVKGLSAVSGGSRSIFTKEENANAFILVASQKTLPVLVAVVEQLGGVFGESGLLVLPCVAAHLNQV…	Rhizophora apiculata
215	RA_20047	RaBASS5	MRVKTNSHLQIHCLPRPCGSPSISQRFSHIQTCCRLSISPRNCSIKSLELGSEVPRHLNAHSKNSRVLLTRCVSKFSESFDPDPGQNYGKDPNEMVEQKRTSILNILKQSNSVLPHVIIASTLLALVFPPSFTWFTTRYYAPALGFLMFAVGVNSNEKDFLEAFKRPAAILVGYIGQFVVKPILGYFFGIISVSMFGLPMPIGSGIMLVSCVSGAQLSNYATFLTDPPLAPLSIVMTSLSTATAVFVTPILSLLLIGRRLPVDVKGMVSSILQIVVAPIAGGLLLNRFLPLLSNAIRPFLPPLSVLVTACCVGAPLAINVKSVMSPFGLMLLSLIIAFHLSAFIVGYVLTGFIFHKESNLQPLQRTISYETGMQSSLLALALANRFFQDPLVAVPPAIS…	Rhizophora apiculata
216	Cg5g015540.1	CsBASS1-1	MQSSIPCSNTRLNFEPYTTHISSHRLTRTQLQLRYQSISSSKSSDQLILRSQSQFQSRLHVKPIWNSPITHPRNPENTDFRLTNFGPLHCGISSNTADANNSRSFREWIELIGELISTAFPIWVSLGCLLGLVKPSSFNWVQPKWTIIGLTLTMLGMGMTLTLDDLRGALAMPKEIISGFVLQYSVMPISGFLVSKLLNLPSHYAAGLILVGCCPGGTASNIVTYIARGNVALSVLMTAASTLSAVVMTPFLTAKLAGQYVAVDAMGLFMSTLQVVLLPVLGGAFLNQYFRSLVKFVSSLMPPIAVGTVAILCGNAIAQSASAILTSGPQVALAAFLLHASGFFFGYVLARMLGIDVASCRTISIEVGMQNSVLGVVLASQHFGSPLAAVPCAVSSVCH…	Citrus sinensis
217	Cg3g001500.1	RaBASS1-2	MKKTPKLPKFFNISTPITRVILTMSLSLGLTLTPFTSPPPKTHLKIPVFRPKTPLAISSSPPSFKNLQITRCVNENSQLLPVTEAKPRWEYLLSTAASLYPLYVTVGGVIACLKPSAFGWFVQRGPASYSLSLGLIMLAMGLTLELKDLISLFMQRPLSILFGCAAQYTIMPTSGVIVSKFLGLPPALSVGLILLSCCPGGTASNVVTLIARGDVPLSIVMTMCTTLGAVLFTPLLTKILAGTYVPVDAVKLSISTLQIVVAPVLLGSYMQSAFPAAVKVVTPFTPLFAVLMSSLLACSVFSENLVRLKSSVVGAALTSDLSLISRIKSILSGELGVIILSVLLLHFAGFFVGYLSAAICGFKEPQRRAISIEVGMQNSSLGVVLATAHFTSSMVALPP…	Citrus sinensis
218	Cg4g008080.1	RaBASS2	MASMTYRFVAKYLHASEASFRPTGSSILVGVAQAHLDLRGGLSAIDHGKSLAIESKPQNHIVALAAPYSISQNSRCSQVLCKAAANVSGDVPSKSPGGMSQYEQIIEILTTLFPVWVILGTIIGIYKPSAVTWLETDLFTIGLGFLMLSMGLTLTFEDFRRCLRNPWTVGVGFLAQYLIKPMLGFVIAMTLKLSAPLATGLILVSCCPGGQASNVATYISKGNVALSVLMTTCSTIGAIVMTPLLTKLLAGQLVPVDAAGLAISTFQVVLVPTVVGVLANEFFPKFTSKIISVTPLIGVILTTLLCASPIGQVSAVLKTQGAQLIFPVALLHAAAFALGYWLSKISFGESTSRTISIECGMQSSALGFLLAQKHFTNPLVAVPSAVSVVCMALGGSALA…	Citrus sinensis
219	Cg2g028020.1	RaBASS3	MASLLNLTPPKLCIQKRNTALHSFRCNSILKTQKSVKANGGLCTLACSTSPFVGRVGLQRREGNVSLLSFGINAGSVAVVARNDSSQVLSAMLPFVVALTAVAALAQPSTFTWVSKELYAPALGGIMLSIGIRLSIEDFALAFKRPLPLSVGFVAQYIIKPILGVLIAKAFGIPQIFYAGFVLTACVSGAQLSSYASFLSKGDVAVSILLSSSTTIASVLITPLLTGLLIGSVIPVDAVAMSKSILQVVLVPVALGLGLNTYAKPVVSFLRPVMPFVAMICTSLCIGSPLAINRSQILSIEGLQLVLPVLTFHAVAFAVGYWVSKIPSWRQGEEVSRTISLCTGMQSSTLAGLLATQFLGSSQAVPPACSVVAMAIMGLCLASFWGSGSRIRDLTNILN…	Citrus sinensis
220	Cg7g009510.1	RaBASS4	MAVTLQTLILTPRPSKMLSSWHRNSHFRASGSLRFSPFVTFSPGRSISRPIRACRPSDQDFASSKGLNWAKPLLKIAADNFLPLALIGGVAFGFANPSLGCLADKYQLSKFSTFAIFIVSGLTLRSGEIGAAAEAWPVGTFGLFSILLFTPYFSKLILQVQLQPQEFVTGLALFSCMPTTLSSGVALTHLAGGNSALALAMTIISNLLGIMIVPFSISKFIAAGVGISVPTKQLFKSLVLTLLIPLILGKVLRESITGLSEFFDQNRKLFSKISAIFLSLVPWMQVSRSRSLLLMVKPQVFLVAIWMGTFLHLILLAFNAFSVWSLSVISGDRQSVFAKKENTNAVVLVASQKTLPVLVAVVEQLGGAFGESGLLVLPCVAAHLTQIIMDSFLVNFWLR…	Citrus sinensis
221	Cg5g009200.1	RaBASS5	MFAVGVNSSEKDFIEAFKRPAAIFAGYVGQFVVKPILGYIFGTISVSVFGLPTPIGAGIMLVSCVSGAQLSNYATFLTDPPLAPLSIVMTSLSTATAVFVTPLLSLLLIGKRLPVDVKGMVSSILQIVVVPIAAGLLLNRFFPRICNAIRPFLPPLSVLVTACCVGAPLAINIESVMSPFGLTILLLIITFHLSAFVAGYVVTGLAFAEAHDVKALQRTLSYETGMQSSLLALALANRFFQDPLVSVPPAISTVIMSLMGFFLVMLWAKKSE	Citrus sinensis
222	BraA07g041650.3C	BrBASS1	MASSVISLSLTTPLKANSFSKYNLTPLPSLRRISCCSTREITLKPRLALPDTCKQRRSVELLTRCGVSSNDFPAEKEKKRSFGEWVEFLGEAVSTAFPVWVSLGCLLGLVKPSAFNWVTPDLTIIGLTITMLGMGMTLTLDDLRGALKMPKELFAGFVLQYSVMPLSAFLVSKLLNLPSHYAAGLILVGCCPGEQLCNLIFFCSRYSGNVALSVLMTAASTLSAVIMTPLLTAKLAKQYVAVDALGLVKSTLQVVLLPVLAGAFMNQYFQRVVKFVTPLMAPIAVGTVAILCGTAIGQNASAILASGKQVVMACVLLHLSGFLFGYLFSRLLRIDVASSRTVSIEVGMQNSVLGLVLAAEHFGNPLTAVPCAVSSVCHSIIGSVLAGVWRRSAPKQLED	Brassica rapa
223	BraA04g027390.3C	BrBASS2-1	MASISRVLPTDGRLSHCTSWVPVTLVRRAQTPPDSLKLFPVSKAGVSLRIQNSSRPLRSVFALESPSSRSSRVACNAAADLSGDAPESTPKELSKYEKIIELLTTLFPLWVILGTLVGIFKPSFVTWLETDLFTLGLGFLMLSMGLTLTFEDFRRCLRNPWTVGVGFLAQYMIKPVLGFLIAMTLKLSAPLATGLILVSCCPGGQASNVATYISKGNVALSVLMTTCSTIGAIIMTPLLTKLLAGQLVPVDAAGLALSTFQVVLVPTIVGVLANEFFPKFTSKIITVTPLIGVILTTLLCASPIGQVSEVLKTQGGQLILPVALLHAAAFAIGYWISKFSFGESTSRTISIECGMQSSALGFLLAQKHFTNPLVAVPSAVSVVCMALGGSGLAVFWRNQ…	Brassica rapa
224	BraA05g006990.3C	BrBASS2-2	MASLSRVLPTDARVRIQCTSRLPSLTTRRSQAQSLDSIKLFPVGKTGVSLRVQSSKPLSSVFALESASSRSSKVVCNAAADLSGESSPKELSQYEKTIELLTTLFPLWVILGTLVGIFKPSLVTWLETDLFTLGLGFLMLSMGLTLTFEDFRRCLRNPWTVGVGFLAQYMIKPVLGFLIAMTLKLSAPLATGLILVSCCPGGQASNVATYISKGNVALSVLMTTCSTIGAIIMTPLLTKLLAGQLVPVDAAGLALSTFQVVLVPTIVGVLANEFFPKFTSKIISVTPLIGVILTTLLCASPIGQVSEVLKTQGAQLILPVALLHAAAFAIGYWISKFSFGESTSRTISIECGMQSSALGFLLAQKHFTNPLVAVPSAVSVVCMALGGSGLAVFWRNQPI…	Brassica rapa
225	BraA07g007740.3C	BrBASS3	MASITSFSFPFSPPAVPKRTLAAKSRFFNCSHSSFSSIVPPSLTSSFQRRVGEVACSTTPFTGRVGLQWRDGNMSLLSFCGGNHSPYNSDSSSQVLSALLPFVVALTALAALSYPSTFTWVSKELYAPALGGIMLSIGIQLSVQDFALAFKRPVPLSVGFVAQYVLKPLLGVLVANTFGMPTTFYAGFVLTCCVAGAQLSSYASSLSKADVAMSILLTSSTTIASVLFTPLLSGLLIGSVVPVDAVAMSKSILQVVLVPVTLGLVLNTYAKPVVTLLRPVMPFVAMVCTSLCIGSPLSINRSQILSAEGLRLILPVITFHAVAFVVGYWFSKIPGLRQEEEVSRTISLCTGMQSSTLAGLLASQFLGSSQAVPAACSVVVMAIMGLCLASFWGNGLRIR…	Brassica rapa
226	BraA09g046880.3C	BrBASS4	MATIASMLASTQNPFPCFREPLYPGSRSLAFRRYLEPCGRRTPTVPRFIRACQPSDKVGGDGGSVSASAKSYHFGNELLSFASDNFLPLALVTGVGMGFANPTLGCLADKYSLSKFSTCGIFIISGLTLRTEAIGAAVKGWPLGIFGLASILLLTPSFSRLVMLFQLQPQELVTGLGIFCCMPTTLSSGVALTHLAGGNSALALAVTVASNLLGILTIPFWVSRYIAGGVGVSFPTDQLFRSLIVTLLVPLIIGKVRPSFCFANFVDNNRKLFSRMNAICLSLVPWIQVSRSRSLLLSVEPKVFLAAIGIGILLHLSLLAFNALSIRILSGLSGDYNSKNSKGNGTAVLLVASQKTLPVMVAVVEQLRGAFGEPGLLVLPCVAAHLNQIMIDSILVNVW…	Brassica rapa
227	BraA03g027780.3C	BrBASS5-1	MGVITPIESLLLKSQHRLLQPRDHSYPVVFHNTRRITNFTRNSFSPFSLGSSSVDFPLRSDPISQNDRSSYPWRRHVSESDTNEIYNKKVSIMETLKQANSFIPHVILSSTILALLHPPSFTWFKPRYFVPGLGFMMFAVGINSNERDFLEALKRPDAIFAGYIGQYLIKPLLGYIFGLIAVSLFNLPTPIGAGIMLVSCVSGAQLSNYTTFLTDPSLAPLSIVMTSISTATAAVVTPILSLLLIGKKLPVDVIGMISSILQVVVTPIAAGLLLNRLLPRLSNAIKPFLPALTLIDMACCIGAPLALNIDSILSPFGATILFLVIMFHLLAFVAGYIFTGFFFSKAPDVKALQRTLSYETGMQSSLLALALATKFFQDPLVGVPPAISTVVMSLMGVSL…	Brassica rapa
228	BraA09g026540.3C	BrBASS5-2	MGVISPIETLFLKSQHRLLQPRDYSYPVVSHNTQRVANFPDRSFSFLSLGSSSVDFPLRSDLILQNGRLSFPWRRYVSESESAEVYNEKVSIMEVLKKANSFIPHVTLSSTILALLYPPSFTWFKPRYFVPGLGFMMFAVGINSNERDFLEALKRPDAIFAGYIGQYLIKPLLGYMFGLIAVSHFKLPTPIGAGIMLVSCVSGAQLSNYTTFLTDPSLAPLSIVMTSISTATAALVTPMLSLLLIGKKLPVDVVGMVSSILQVVVTPIAAGLLLNRLFPRLSNAIKPFLPALTLIDMACCLGAPLALNIDSILSPFGATILLLVITFHLLAFVAGYFLTGLLFSKAPDVKALQRTLSYETGMQSSLLALALATKFFQDPLVGVPPAISVSLKNRPRLVT…	Brassica rapa
229	BraA03g050540.3C	BrBASS5-3	MNVITIPKETLHLKSKLRLLPRALPAPYRSQRVQLLPLNPLSNSSLTYPARIVSLSQGGGSIDLWRRYASDKFSDMGLDPGAGSDKMFNERAASIVETLKKANSILPHVVLASTVLALLYPPSFTWFTSRYFVPALGFLMFAVGINSNEKDFLEAFKRPKAILLGYLGQYLIKPLLGFIFGLAAVSLFQLPTPIGAGIMLVSCVSGAQLSNYATFLTDPALAPLSIVMTSLSTATAVLVTPMLSLLLIGKKLPVDVKGMVSSILQVVIAPIAAGLLLNKLFPKLSNAIRPFLPVLSVLDTACCVGAPLALNINSVVSPFGATILLLVTMFHLSAFLSGYFLTGSVFRNAPDSKALQRTLSYETGMQSSLLALALATKFFQDPLVGIPPAISTVVMSLMG…	Brassica rapa
230	Thhalv10018656m	EsBASS1	MASAIYLSLSNVTTPLKSTSLHKSKLTPLHLRLISSSYASSNRETSLGLRSSFDRATVPVSCRRRFDFLPRCGISSNDFPAERKKSFGEWVEFVGEAVSTAFPVWVSLGCLLGLMRPSTFNWVTPNWTIVGLTITMLGMGMTLTLDDLRGALKMPKQLFAGFLLQYSVMPLSAFLVSKLLNLPSHYAAGLILVGCCPGGTASNIVTYIARGNVALSVLMTAASTVSAVIMTPLLTAKLAKQYITVDALGLLMSTLQVVLLPVLAGAFLNQYFKKLVNFVSPVMPPIAVGTVAILCGYAIGQNASAILMSGKQVVLASTLLHVSGFLFGYLFSRLLGIDVASSRTISIEVGMQNSVLGVVLATQHFGNPLTAVPCAVSSVCHSILGSMLAGVWRRSAPKQ…	Eutrema salsugineum
231	Thhalv10016729m	EsBASS2	MASISRILPTDGRLSQCNSGIGASWVPATRRAQSHLVSPKLLSVSKAGISLRIQNSKPLRSVFALESAASRSSRVACKAAADLSGDVPETPKELGQYEKIIELLTTLFPLWVILGTLVGIFKPSLVTWLETDLFTLGLGFLMLSMGLTLTFEDFRRCLRNPWTVGVGFLAQYLIKPILGFLIAMTLKLSAPLATGLILVSCCPGGQASNVATYISKGNVALSVLMTTCSTIGAIIMTPLLTKLLAGQLVPVDAAGLAVSTFQVVLMPTIVGVLANEFFPKFTSKIITVTPLIGVILTTLLCASPIGQVSTVLRTQGAQLILPVALLHAAAFAIGYWISKFSFGESTSRTISIECGMQSSALGFLLAQKHFTNPLVAVPSAVSVVCMALGGSGLAVFWRN…	Eutrema salsugineum
232	Thhalv10002537m	EsBASS3	MASIASFSFSPPAIPKQTLSDSHLPAKSRCFNCQLRSSRSSFSPTDSSSHLSKFLDFRLRRRSVGEVACSTTPFMGRVGLQWRDGNMSLLSFRGGTDSPEKTDSSQVLSALLPFVVALTAVAALSYPSTFTWVSKELYAPALGGIMLSIGIQLSVEDFALAFKRPVPLSVGFVAQYVLKPLLGVLIAKAFGMPSTFYAGFVLTCCVAGAQLSSYASSLSKADVAMSILLTSCTTIASVLFTPLLSGLLIGSVVPVDAIAMSKSILQVVLVPVTLGLVLNTYAKPVVTLLRPVMPFVAMVCTSLCIGSPLSINRSQILSPEGIRLILPVITFHAVAFVLGYWFSKIPGLRQEEEVSRTISLCTGMQSSTLAGLLASQFLGSCQAVPAACSVVVMAIMGLC…	Eutrema salsugineum
233	Thhalv10006005m	EsBASS4	MKRWSTHTTNSRFRQPHFAKSSFFLILTFPMASILASTHNLFSCLRELPSPGSRSVVFCRYLDPCGRRIRSIPIRASQLPDKAGGDGGISASAKRYHFGNELLNFASDNFLPLALVSGVGLGFANPTLGCLADKYSLSRFSTCGIFIISGLTLRTEAIGAAVKGWRLGVFGLVSILLLTPSFSRLIMLVQLQPQELVTGLGIFCCMPTTLSSGVALTHLAGGNSALALAMTVASNLLGILTIPFWVSRYIAGGVGVSFPTDQLFRSLIVTLLIPLIIGKVRRSFCFANYIDNNRKLFSKINAICLSLVPWIQVSRSRSLLLSVKPKVFLAAVGIGILLHLSLLAFNAISIRILSVASGDGRNSKENATAVLLVASQKTLPVMVAVVEQLRGAFGESGLL…	Eutrema salsugineum
234	Thhalv10028698m	EsBASS5-1	MGVISPIETLFFKSQHRLLQPRDYSYPVVFHNTRRITNFPRNSLSFSSLGSYSVDFPLRSAPISQNGRSSYPWRRHVSESDSNEIYTNKVSIMEALKQANSFIPHVILSSTILALLHPPSFTWFKPRYFVPGLGFMMFAVGINSNERDFLEALKRPDAIFAGYIGQYLIKPLLGYIFGVIAVSVFNLPTPIGAGIMLVSCVSGAQLSNYTTFLTDPSLAPLSIVMTSISTATAAIVTPMLSLLLIGKKLPVDVIGMISSILQVVVTPIAAGLLLNRLFPRLSNAIKPFLPALTLIDMACCIGAPLALNIDSILSPFGATILFLVITFHLLAFIAGYYFSGFFFSKAHDVKALQRTLSYETGMQSSLLALALATKFFQDPLVGVPPAISTVVMSLMGVSL…	Eutrema salsugineum
235	Thhalv10028813m	EsBASS5-2	MEALKQANSFIPHVILSSTILALLHPPSFTWFKPRYFVPGLGFMMFAVGINSNERDFLEALKRPDAIFAGYIGQYLIKPLLGYIFGVIAVSVFNLPTPIGAGIMLVSCVSGAQLSNYTTFLTDPSLAPLSIVMTSISTATAAIVTPMLSLLLIGKKLPVDVIGMISSILQVVVTPIAAGLLLNRLFPRLSNAIKPFLPALTLIDMACCIGAPLALNIDSILSPFGATILFLVITFHLLAFIAGYYFSGFFFSKAHDVKALQRTLSYETGMQSSLLALALATKFFQDPLVGVPPAISTVVMSLMGVSLVTIWKNRKE	Eutrema salsugineum
236	Thhalv10025337m	EsBASS5-3	MSLITTPIETLHLKSTLRLLPRGSVYRSQRIQLFPLNTFSDSSLTSPLRIDPISQGGGSRNLWRRYASDKFSEMGLDPGADSDKMYNEMASIVDTLKKANSILPHVVLASTILALLYPPSFTWFTSRYFVPALGFLMFAVGINSNEKDFLEAFKRPKAILLGYIGQYLIKPILGFIFGLAAVSLFQLPTPIGAGIMLVSCVSGAQLSNYATFLTDPALAPLSIVMTSLSTATAVLVTPMLSLLLIGKKLPVDVKGMISSILQVVIAPIAAGLLLNKLFPKLSNAIRPFLPVLSVLDTACCVGAPLALNINSVMSPFGATILLLVTTFHLSAFLAGYFLTGSVFRNTPDGKALQRTLSYETGMQSSLLALALATKFFQDPLVGIPPAISTVVMSLMGFTL…	Eutrema salsugineum
237	Thhalv10028851m	EsBASS5-4	MGVISPIETLFFKSQHRLLQPRDYSYPVVFHNTRRITNFPRNSLSFSSLGSYSVDFPLRSAPISQNGRSSYPWRRHVSESDSNEIYTNKVSIMEALKQANSFIPHVILSSTILALLHPPSFTWFKPRYFVPGLGFMMFAVGINSNERDFLEALKRPDAIFAGYIGQYLIKPLLGYIFGVIAVSVFNLPTPIGAGIMLVSCVSGAQLSNYTTFLTDPSLAPLSIVMTSISTATAAIVTPMLSLLLIGKKLPVDVIGMISSILQVVVTPIAAGLLLNRNVAAGYFQGCLMQSNHFSRR	Eutrema salsugineum
238	XP_021902803.1	CpBASS1-1	MVSSLLHSYGTIITFKFHDSTKPLLKPDASTINSQLFLPALKSLSFSSSHPFTLNYQLRSKERRSYVPNITSNSRRSHLLAPLQSGISSNSFDTDNARSFRDWIEWISELISTAFPLWVTLGCLLGLVKPHSFSWVTPRWTIVGLTITMLGMGMTLTLDDLRGAFAMPKQLIAGFVLQYSVMPISGFLVSKLLNLPSYYAAGLILVGCCPGGTASNIVTYIARGNVALSVLMTAASTLSAVIMTPFLTAKLAGQYVAVDAAGLLMSTLQVVLLPVLAGALLNQYFERMVKFVSPLMAPIAVGTVAILCGNAIAQSASAILMSGRQVVLAASFLHASGFFFGYILARTLGLDEASSRTISIEVGMQNSILGVVLATQHFGNPLTAAPCAVSSVCHSIFGS…	Carica papaya
239	XP_021891582.1	CpBASS1-2	MSSLSLAFNSFAICPKIHPTSTLLRPKTPITLSSSTSKLRYLPTIRCARQSPDILPVDPVIKPRLELFLSTAASLYPLYVTAGGLLACWKPSAFDWFVQGAPLSYSLSLGFIMLTMGLTLELKDFFQLFVDRPFSILFGCFAQYAIMPLFGALISKILGLPPSLSVGLILLGCCPGGTASNVVTLIAQGDVPLSIVMTVCTTLGAVVLTPLLTKILAGAYVPVDAIKLSISTMQVVVAPILLGSYLQRKFPVTVNIITPFAPLVAVLSSSLLACSVFSENVVRLKSSVLAAPFSSGLGPIHRIQLIFSGELGRIILSVLLLHFAGFFVGYISAAICGFKERQRRSISIEVGMQNSSLGVVLATSHFSSPMVALPPAMSAVIMNIMGSSLGFFWRYVDPS…	Carica papaya
240	XP_021891584.1	CpBASS1-3	MSSLSLAFNSFAICPKIHPTSTLLRPKTPITLSSSTSKLRYLPTIRCARQSPDILPVDPVIKPRLELFLSTAASLYPLYVTAGGLLACWKPSAFDWFVQGAPLSYSLSLGFIMLTMGLTLELKDFFQLFVDRPFSILFGCFAQYAIMPLFGALISKILGLPPSLSVGLILLGCCPGVCTTLGAVVLTPLLTKILAGAYVPVDAIKLSISTMQVVVAPILLGSYLQRKFPVTVNIITPFAPLVAVLSSSLLACSVFSENVVRLKSSVLAAPFSSGLGPIHRIQLIFSGELGRIILSVLLLHFAGFFVGYISAAICGFKERQRRSISIEVGMQNSSLGVVLATSHFSSPMVALPPAMSAVIMNIMGSSLGFFWRYVDPSDPSTPEVDDR	Carica papaya
241	XP_021891014.1	CpBASS2	MASISRVLVKDCKFNAKCAPYEATPSCFRARGIKTHLDLRRVVSAPGNGKAFSIQNEQCRPFVALTVSSSIPRASRSSQILCKAATNISGDVPSSTPRGMTQYERIIETLTTLFPVWVILGTILGIYKPAAVTWLETDLFTLGLGFLMLSMGLTLTFEDFRRCLRNPWTVGVGFLAQYLIKPVLGFVIAMSLKLSAPLATGLILVSCCPGGQASNVATYISKGNVALSVLMTTCSTIGAIVMTPLLTKLLAGQLVPVDAAGLAISTFQVVLVPTVIGVLSNEFFPKFTAKIITVTPLIGVILTTLLCASPIGQVSEVLKTQGAQLIMPVAILHATAFALGYWISKISFGESTSRTISIECGMQSSALGFLLAQKHFTNPLVAVPSAVSVVCMALGGSAL…	Carica papaya
242	XP_021907476.1	CpBASS3	MTTIPFLSFTPFPTKPKLSLFNFPSLALSSKTNALRLTSSSRAYSFCCHSISRPARNVVSGGGLAFACSTSPFIGRIGSRRREGNGSSLSFGIEPGGVTEVAKSDSSQVLSAMLPFVVAATAIAALARPSTFTWVSKEYYAPALGGIMLSIGIKLSFDDFALALKRPLPLTIGLIAQYVLKPALGILIAKAFRISPMFYAGFVLTSCVAGAQLSSYASFLSKGDVAVSILLNSCSTIASVLVTPFLTGLLIGSVVPVDAVAMSKSILQVVLVPVALGLVLNTYAKPVVTFVQPTMPIVAMICTSLCIGSPLAINQTQILSAEGLQLILPVLAFHTVSFVFGYWVSRIPALRQGEEVSRTISLCTGMQSSTMAGLLATQFLGSSQAVPPACSVVAMAIMG…	Carica papaya
243	XP_021887862.1	CpBASS4	MAGTIHSLVLSPRHAKTSPFCFPTPRFLASSSLLVSRSVSFNCNRLISRPTRACQQPDKVGGNGGQADITSGPAKGLTKQFLDFASNNFLPFALVSGVAIGFANPSLGCLADRYSLSKFSTVGIFIISGLTLRSEAIGAAVEAWSVGMFGLCSILLFTPYFSRLILQVQLQPQEFVTGLAIFSCMPTTLSSGIALTQLAGGNSALALAMTVISNLLGILIVPFSIAKFIADGVGVSVPTKQLFRSLILTLLIPLVVGKVLRESSKGLADFVDKNSKLFSKISALFLSLVPWIQVSRSRSLLLMVEPKIFLVAIGMGIMLHLFLLAFNSLAIRALSALSGGSKSVFAKEENFSALLLVASQKTLPVMVAVVEQLGGALGESGLLVLPCVAAHILQIVMDS…	Carica papaya
244	XP_021901748.1	CpBASS5-1	MTLTTYSLSIRCSQFTQFRPQPSSLVPIHHLPVSLRVFSLSFPGSRSIRFPICLDSVSRLRSSRFLVSRCLFDQSAEPGPNVVAEPDENSKSIVTMLKEANSLLPHVVLASTLLALAYPPSFTWFTSRYYAPALGFLMFAVGINSSENDFLEAFQRPAAIFVGYFGQFAVKPLLGYIFGTIAVTLFGLPTPIGAGIMLVSCVSGAQLSNYATFLTDPSLAPLSIVMTSMSTATAVFVTPLLSLLLIGKRLPVDVKGMISSILQIVIAPIAGGLLLNRLFPRLSNAIRPFLPPLSVLDTALCVGAPLAINIESVMSPFGASILFLIVAFHLSAFIAGYLLAGSVFHEAPDVKALQRTLSFETGMQSSLLALALANRFFQDPLVGVPPAISTVIMSLMGFS…	Carica papaya
245	XP_021901755.1	CpBASS5-2	MRYYAPALGFLMFAVGINSSENDFLEAFQRPAAIFVGYFGQFAVKPLLGYIFGTIAVTLFGLPTPIGAGIMLVSCVSGAQLSNYATFLTDPSLAPLSIVMTSMSTATAVFVTPLLSLLLIGKRLPVDVKGMISSILQIVIAPIAGGLLLNRLFPRLSNAIRPFLPPLSVLDTALCVGAPLAINIESVMSPFGASILFLIVAFHLSAFIAGYLLAGSVFHEAPDVKALQRTLSFETGMQSSLLALALANRFFQDPLVGVPPAISTVIMSLMGFSLVMVWAKNKKIKAQ	Carica papaya
