# Supplementary material for: Genome-wide identification of the BASS gene family in four Gossypium species and functional characterization of GhBASSs against salt stress
Source: Sci Rep. 2021 May 31;11:11342. doi: 10.1038/s41598-021-90740-3 (PMC8166867; doi:10.1038/s41598-021-90740-3)
Supplement: Supplementary file 4 — Supplementary Information 4. [file 41598_2021_90740_MOESM4_ESM.xlsx]

## Sheet: Sheet1
Table S3. Primers used in the present study.
Serial no.	Primer name	Primer sequences (5' to 3')	Function
1	GhBASS1	F:ATGCAGTCCTCACTTCCATGCCC	Cloning of GhBASS1
		R:TCACTCCTGGTTCTGCTTTGGC
2	GhBASS2	F:ATGGCTACTTTGTCTAGGTTTG	Cloning of GhBASS2
		R:TCATTCCATGAAATCATCCTTATC
3	GhBASS3	F:ATGATCTCACTTACTCCCTATCTTT	Cloning of GhBASS3
		R:TCATTGAGCCTGGAAAGCAGAGC
4	GhBASS4	F:ATGGCGGGAACCATCCAATCCCT	Cloning of GhBASS4
		R:TCAGGCTACCTTGGCAGTATTTG
5	GhBASS5	F:CGGAATTCATGAGTTCAACCACTGGTCA	Cloning of GhBASS5
		R:GAGGTACCCTTTGCCCAAATCATGACCA
6	GhBASS1-qPCR	F:CCTAATCTCTTACTTTCATTTCCCA	qPCR analysis
		R:AACCCACTCAATCCAATCTCTG
7	GhBASS2-qPCR	F:ATGGCTACTTTGTCTAGGTTTGTTG	qPCR analysis
		R:CACCTTGAAGCAGGAGTTATCG
8	GhBASS3-qPCR	F:AGAGAAGAAGTTAGTCGGACAGTTT	qPCR analysis
		R:TGAGGGATGAGTTGAGATGGTAG
9	GhBASS4-qPCR	F:CCTCAGAATCAATCCTCCTCGC	qPCR analysis
		R:ACTGGTAAGTGCTAGGGGAAGAAAA
10	GhBASS5-qPCR	F:TCAGTTCCGTTTCTCAGTTTAGG	qPCR analysis
		R:AGAAGGCGGATACACAAGAGC
11	GhUBQ7	F: CTCCTTTGTTGCTGTTGACTAC	RT-PCR internal control
		R: GCACAATGTTACCGTACAGATC
12	GhUBQ7	F: AGAGGTCGAGTCTTCGGACA	qPCR internal control
		R: GCTTGATCTTCTTGGGCTTG
13	AtUBQ10	F: TAAAACCCTAACGGGAAAGACG	qPCR internal control
		R: AAACCACCACGAAGACGCA
14	GhBASS1-VIGS	F:CGGAATTCTTGTGCTTCTTCCTGTATTGGGTGG	Gene silencing
		R:GGGGTACCAAACTCCGAGAACCGAGTTCTGCAT
15	GhBASS2-VIGS	F:CGGAATTCCTCCTGCCTCGATAACTCCTGCTTC	Gene silencing
		R:GGGGTACCCCTACAGTCCATGGGTTCCGTAGAC
16	GhBASS3-VIGS	F:CGGAATTCTCCCCACCACAAGCGCCTTCACT	Gene silencing
		R:GGGGTACCGCAGCAACAGCGGTAATAGCGACAA
17	GhBASS4-VIGS	F:CGGAATTCTGGACTTGTAAATCCTACCCTT	Gene silencing
		R:GGGGTACCAGCAAATTAGATAGCACCGTCAT
18	GhBASS5-VIGS	F:GAGGAATTCCCTGCGTAAGTGGTGCCCAG	Gene silencing
		R:GAGGTACCAGCAAGGGGCGCTCCAACAC
19	GhBASS1-GFP	F:GGGGTACCATGCAGTCCTCACTTCCATGCCCTC	Subcellular location
		R:CGGGATCCCTCCTGGTTCTGCTTTGGCACATCG
20	GhBASS2-GFP	F:GGGGTACCATGGCTACTTTGTCTA	Subcellular location
		R:GCTCTAGATTCCATGAAATCATCCT
21	GhBASS3-GFP	F:CGGGATCCATGATCTCACTTACTCCCTATCTT	Subcellular location
		R:GCTCTAGATTGAGCCTGGAAAGCAGAG
22	GhBASS4-GFP	F:GGGGTACCATGGCGGGAACCATCCAAT	Subcellular location
		R:CGGGATCCGGCTACCTTGGCAGTATTTGA
23	GhBASS5-GFP	F:CGCGGATCCATGAGTTCAACCACTGGTC	Subcellular location
		R:TCGCGATCGCTCGTTCTCCCTTATTCTT
25	GhBASS2-OE	F:TTGTTCCTGTTGATGCTGCGGGT	Overexpression
		R:CTAAGGGATTGGTGAAATGTTTCTG
26	GhBASS5-OE	F:GGGGTACCATGAGTTCAACCACTG	Overexpression
		R:GCTCTAGATTCTTTTTTCTTTGCC
27	SP1	GACGAACTCCAATTCACTGTTCCTTG	TAIL-PCR
28	SP2	CAGGCAGCAACGCTCTGTCATCGT	TAIL-PCR
29	SP3	CTGCCTGTATCGAGTGGTGATTGTG	TAIL-PCR
30	AD1	NGTCGASWGANAWGAA	TAIL-PCR
31	AD2	WGTGNAGWANCANAGA	TAIL-PCR
32	AD3	WGCNAGTNAGWANAAG	TAIL-PCR
